# Supplementary material for: Prognostic Prediction Using a Stemness Index-Related Signature in a Cohort of Gastric Cancer
Source: Front Mol Biosci. 2020 Sep 4;7:570702. doi: 10.3389/fmolb.2020.570702 (PMC7504590; doi:10.3389/fmolb.2020.570702)
Supplement: Supplementary file 3 [file Table_1.XLSX]

## Sheet: Sheet1
gene	conMean	treatMean	logFC	pValue	fdr
TTYH3	11.0723	42.1374	1.92815	2.29831e-15	9.584e-14
PLSCR1	11.5737	23.7066	1.03444	3.26166e-12	4.56775e-11
LINC01235	0.0984086	0.855761	3.12035	1.85515e-14	5.27188e-13
AKR1C4	0.372143	1.22665	1.7208	0.00470318	0.00770208
SNRPGP14	0.240409	0.482119	1.0039	0.000148097	0.000331136
AC025031.3	0.0956022	0.327642	1.777	2.30568e-06	7.60848e-06
ZNF850	0.388377	0.829392	1.09459	0.000514299	0.00102919
MYOC	43.1548	1.54302	-4.80569	1.74276e-16	1.33368e-14
AC105052.2	0.236385	0.640134	1.43724	9.50429e-09	5.45997e-08
TAP1	21.8587	51.3049	1.23089	2.57422e-06	8.41401e-06
IGLVI-70	5.32493	1.68141	-1.66309	0.0216398	0.0308846
SLC39A10	1.17988	5.07645	2.10518	5.01407e-19	1.05738e-15
LINC02588	0.0126631	0.225732	4.15591	0.000506264	0.00101448
PAICS	6.82276	18.527	1.4412	9.38294e-17	8.97915e-15
FOSL1P1	0.206423	0.440025	1.09198	2.232e-05	5.98004e-05
SH3KBP1	6.08626	13.8763	1.189	1.10448e-11	1.34856e-10
CABYR	0.295597	0.70196	1.24776	0.0001149	0.00026236
MIR196A1	0.250113	2.05894	3.04125	3.59174e-09	2.27911e-08
AL356740.2	0.0625952	0.343775	2.45734	7.62998e-06	2.24695e-05
ZBTB40-IT1	0.239532	0.519979	1.11824	1.42541e-05	3.96907e-05
AL357552.2	0.26427	0.531444	1.00791	0.00101803	0.00191892
NDRG4	1.72696	0.57048	-1.59798	1.08292e-06	3.84674e-06
RNU6-1004P	0.100395	0.26492	1.39987	0.00133722	0.00245164
CPED1	10.9243	3.99772	-1.45029	5.0345e-05	0.000124407
DNASE2B	0.0553067	0.230889	2.06167	3.55558e-05	9.08593e-05
AL731563.1	0.0665389	0.215822	1.69757	0.000157843	0.000350862
TYMP	14.5454	37.9033	1.38176	1.43222e-07	6.21906e-07
PCDHGB9P	0.14701	0.310354	1.078	0.000905977	0.00172279
SPC25	1.63569	5.38446	1.7189	6.54507e-14	1.50631e-12
FBXO5	1.4718	3.66405	1.31586	7.4625e-14	1.68286e-12
CENPF	1.32266	8.47057	2.67902	5.8255e-17	6.5884e-15
COL4A1	25.7366	76.3799	1.56937	1.63002e-11	1.90507e-10
ATP4A	158.022	6.10519	-4.69395	4.04654e-06	1.26538e-05
TMEM105	0.0800083	0.252362	1.65727	2.23169e-05	5.98004e-05
C3orf35	0.142473	0.329659	1.21029	3.58852e-08	1.79771e-07
GPM6A	1.04867	0.179167	-2.54918	8.58175e-11	8.29403e-10
YWHAQP6	0.164225	0.411629	1.32567	7.97383e-08	3.6695e-07
IGKV2D-30	33.3033	2.5191	-3.72469	0.00166388	0.00299145
DCBLD1	1.55593	3.98087	1.35531	5.12157e-15	1.80895e-13
LINC01597	0.116609	0.44647	1.93688	0.000227005	0.000488171
S100A5	0.305205	0.896837	1.55507	9.90889e-08	4.46461e-07
AC107081.2	0.174566	0.499532	1.51681	8.71644e-11	8.41687e-10
ZNF702P	0.442569	0.979333	1.1459	0.000104352	0.00024068
RNU6-519P	0.0580423	0.232864	2.00431	0.00502125	0.0081793
HAVCR2	1.18909	3.79687	1.67496	1.52993e-10	1.39437e-09
SNRPB	94.188	195.417	1.05294	1.49536e-11	1.76055e-10
AC100757.2	0.871792	0.253801	-1.78029	0.0211434	0.0302476
DGKG	1.74709	0.512319	-1.76984	6.36508e-08	2.99251e-07
ASCL2	2.89631	22.4998	2.95762	1.20031e-06	4.22021e-06
RBFOX3	0.932146	0.25469	-1.87182	0.000125243	0.000283863
FAR2P4	0.0182432	0.363278	4.31565	2.13148e-05	5.73613e-05
DDX21	12.2228	33.5309	1.45591	9.35453e-18	2.43577e-15
PAIP1P1	0.127426	0.31809	1.31978	9.65522e-08	4.36114e-07
SLC52A2	10.6061	27.695	1.38472	2.31578e-13	4.4976e-12
AC117409.1	0.0955577	0.209183	1.13032	3.34925e-06	1.06777e-05
IGLV3-22	1.48111	0.684355	-1.11386	0.0195074	0.0280757
AGAP13P	0.192833	0.435861	1.17652	1.85645e-05	5.05735e-05
AC020612.3	0.099202	0.31351	1.66007	9.20351e-09	5.31445e-08
HNRNPA3P5	0.369398	0.762294	1.04517	2.84535e-08	1.4557e-07
C4BPAP2	0.0302707	0.218198	2.84964	2.44509e-05	6.48884e-05
MIR4489	0.266161	0.587556	1.14243	0.00764534	0.0120049
AKR1B10	294.43	68.3454	-2.10701	5.38273e-07	2.05411e-06
AC105339.3	0.120533	0.312292	1.37347	1.05735e-06	3.7646e-06
ONECUT1	0.0367955	0.273126	2.89196	0.0351797	0.0477905
EXO1	0.572251	3.31458	2.53411	2.37929e-17	4.16245e-15
PRDM8	3.52735	1.22252	-1.52873	3.15413e-05	8.15028e-05
NOP56	9.72425	25.4477	1.38788	5.8804e-18	1.82889e-15
C5orf34	0.376972	1.57314	2.06112	3.89496e-18	1.44965e-15
TNFRSF17	11.5833	2.0966	-2.46592	0.0223625	0.0318249
AL353622.1	0.263973	0.900008	1.76955	4.98306e-11	5.11626e-10
HLA-Z	0.0429241	0.262701	2.61356	1.99061e-05	5.3855e-05
HPDL	2.0588	9.66014	2.23024	4.98306e-11	5.11626e-10
RNVU1-6	0.124193	0.465565	1.9064	5.99097e-06	1.8022e-05
AC016735.1	1.41048	4.67372	1.72838	2.44247e-08	1.2694e-07
LINC02106	1.34798	0.271949	-2.30939	5.92361e-07	2.24104e-06
AC022306.3	0.117685	0.258986	1.13794	6.22291e-06	1.86421e-05
AL024498.1	0.128016	0.265169	1.05059	1.2528e-08	6.98379e-08
RNU6-834P	0.215446	0.676105	1.64992	4.0485e-06	1.26582e-05
AC124944.3	0.150295	0.571258	1.92634	7.15765e-14	1.63053e-12
RN7SL683P	0.0870924	0.294934	1.75977	3.80751e-05	9.67232e-05
GADD45B	58.7845	15.3342	-1.93869	1.26794e-05	3.56337e-05
STUM	1.27903	0.614736	-1.05701	8.4087e-08	3.84827e-07
AL078587.1	0.0883525	0.523406	2.56659	1.13483e-11	1.38411e-10
AC008429.4	0.139724	0.28999	1.05342	0.000422088	0.000857697
AL117379.1	0.296276	0.891427	1.58917	2.96497e-10	2.51304e-09
PRKAA2	2.83947	0.966387	-1.55495	4.71879e-06	1.45208e-05
FGFR4	3.63373	17.8441	2.29593	1.31451e-12	2.06422e-11
RN7SL23P	0.115094	0.321811	1.4834	8.51834e-07	3.1072e-06
OLR1	0.308815	3.25564	3.39813	8.87434e-16	4.54744e-14
AC073857.1	1.02022	2.07358	1.02324	7.85971e-09	4.59657e-08
AC022211.2	0.259088	0.62983	1.28152	1.05592e-10	1.00149e-09
MIR5692A1	0.37794	0.793591	1.07024	0.0137917	0.0204799
PFN1P8	0.0714109	0.212941	1.57624	2.95377e-06	9.53206e-06
AP003170.5	0.0774827	0.237873	1.61824	6.03413e-07	2.27593e-06
ADCY10P1	0.230398	0.560999	1.28387	1.5079e-06	5.19085e-06
LINC00106	0.626847	1.83101	1.54645	6.43278e-09	3.83314e-08
CSTA	449.269	23.0602	-4.28411	0.00175538	0.00314063
HOXA4	5.64152	1.86888	-1.59391	7.03195e-07	2.60879e-06
AC117503.4	0.260614	0.570903	1.13133	1.57263e-07	6.75284e-07
LINC00114	0.0401963	0.27734	2.78652	0.0260748	0.0365208
ONECUT2	1.66613	5.53708	1.73262	1.27543e-09	9.06977e-09
PLA2G5	1.53526	0.598509	-1.35904	0.000350284	0.000724143
MYEOV	4.93685	11.4452	1.21308	0.00029958	0.000627432
LSM12P1	0.999076	2.24171	1.16593	1.7235e-09	1.18715e-08
AL008729.1	0.108911	0.237798	1.12659	1.45681e-07	6.31361e-07
TIGD4	0.117686	0.282077	1.26115	1.12722e-08	6.34857e-08
LIPF	3400.16	288.22	-3.56036	9.31028e-05	0.000217149
RPSAP47	0.378398	0.786515	1.05557	0.000880913	0.00167926
RNF157-AS1	0.140592	0.345688	1.29796	0.0020199	0.00356829
AP006748.1	0.0319596	0.252358	2.98115	2.55709e-05	6.76682e-05
UNC13A	0.123725	0.512799	2.05126	0.00541552	0.00875911
AC016065.2	0.0994965	0.217452	1.12798	0.000554565	0.0011016
AC009237.14	1.86813	4.02587	1.10771	1.41138e-05	3.93343e-05
AC116914.1	0.0663894	0.293691	2.14527	2.42442e-09	1.60955e-08
MIR6719	0.112222	0.308319	1.45806	0.00225154	0.00394081
ALG1L13P	0.211685	0.437113	1.04608	0.000171725	0.000378786
TNFSF9	1.2197	5.44286	2.15784	7.97843e-06	2.33941e-05
AC016737.1	0.0970356	0.544456	2.48823	9.07985e-12	1.14113e-10
AC055764.1	0.128621	0.25828	1.00581	0.000167764	0.000370817
AP3M2	1.30207	3.01019	1.20905	4.19573e-15	1.55041e-13
AL512506.1	0.0904915	0.309981	1.77633	4.58948e-07	1.783e-06
MIR8055	0.281774	0.665583	1.24008	0.000282533	0.000595125
CD80	0.170475	0.588497	1.78747	6.75313e-11	6.71207e-10
AC083906.3	0.0335137	0.300827	3.16611	7.85044e-09	4.59657e-08
AC073365.1	0.00224306	0.518715	7.85333	1.67271e-06	5.69947e-06
GKN1	6086.82	285.532	-4.41396	5.78188e-07	2.19224e-06
AC005391.1	0.123953	0.724151	2.5465	3.46744e-10	2.87579e-09
AL121949.1	0.0836382	0.532996	2.67189	0.0268806	0.0375319
LINC00337	0.0736175	0.243274	1.72446	1.89429e-07	7.99083e-07
AKAP5	0.259202	0.623406	1.26609	1.65804e-09	1.14488e-08
HAUS6	1.32793	3.20297	1.27022	4.63595e-15	1.6771e-13
NPIPB13	0.150272	0.30767	1.0338	4.16996e-05	0.000104825
AC026368.1	0.213094	0.950757	2.15759	8.27154e-09	4.81979e-08
BPIFA1	0.0143511	1.4923	6.70024	0.00123713	0.00228743
NCEH1	5.49114	15.1521	1.46434	4.87932e-11	5.03515e-10
TNFSF13B	2.93462	6.13256	1.06331	1.25889e-05	3.54149e-05
DCST2	0.153026	0.337211	1.13988	4.82584e-06	1.48176e-05
AC108860.1	0.127892	0.393624	1.62189	1.01452e-06	3.63143e-06
COA7	2.8358	6.16662	1.12072	1.80963e-16	1.36441e-14
SYT8	0.96498	4.43465	2.20025	0.0221336	0.0315271
RPL23AP8	0.10692	0.225965	1.07957	6.72946e-05	0.000161966
HMGB1P4	0.111778	0.224484	1.00598	3.23492e-06	1.03529e-05
SCARA5	11.9695	1.47336	-3.02218	1.37437e-16	1.15267e-14
GRTP1-AS1	0.145852	0.306763	1.07262	1.78953e-05	4.88873e-05
FXYD1	2.36074	0.458528	-2.36416	2.43914e-14	6.60456e-13
CCT6P3	0.533124	1.1079	1.05529	8.61915e-10	6.45082e-09
AC002306.1	0.0988236	0.21804	1.14167	7.88182e-05	0.000186711
AL162578.1	0.22914	0.476889	1.05743	0.000185628	0.000406271
MIR3679	0.456683	1.12389	1.29923	0.000131156	0.000296276
AL358178.1	0.106688	0.228822	1.10083	1.25562e-05	3.53318e-05
RNU6-407P	0.329936	0.755184	1.19464	8.23125e-05	0.000194248
AC113346.1	0.00282539	0.44453	7.29769	2.43492e-10	2.10603e-09
CCL7	0.0336689	0.777062	4.52854	7.90751e-13	1.31165e-11
MIR4644	0.117493	0.298217	1.34378	0.00221139	0.0038772
LINC00524	0.0342665	0.382823	3.48181	6.07274e-05	0.000147331
NANOGNBP3	0.0801423	0.255963	1.6753	4.88725e-08	2.3627e-07
AC020913.3	0.709613	1.64583	1.21371	1.20954e-06	4.24901e-06
MIR3186	0.226879	0.535919	1.24009	0.0101454	0.0155468
MIR6772	0.275468	0.77238	1.48742	0.000213861	0.000462078
PRR5-ARHGAP8	0.0256407	0.215432	3.07073	2.59575e-17	4.36822e-15
YDJC	8.9473	21.7522	1.28164	6.46999e-12	8.4283e-11
SPDYE2	0.26596	0.626005	1.23496	9.92292e-07	3.5587e-06
AL355987.4	0.124941	0.359985	1.52669	4.25472e-11	4.4584e-10
AC126118.1	0.136558	0.291275	1.09287	3.04202e-05	7.8879e-05
MIR4435-2HG	0.523155	2.58847	2.30679	2.88516e-19	1.05738e-15
FOXRED2	4.30059	11.5864	1.42982	9.41679e-10	6.94795e-09
S100A12	10.5909	4.03372	-1.39264	3.1556e-07	1.26822e-06
AC016027.5	0.0707815	0.284889	2.00896	1.79012e-08	9.61527e-08
CCL14	0.980093	0.411905	-1.25061	1.42007e-07	6.16991e-07
RNU7-128P	0.402802	1.02542	1.34807	0.00793424	0.0124168
HOXC11	0.0811819	2.3644	4.86417	8.21371e-16	4.27744e-14
IL13RA2	0.115674	0.922548	2.99556	2.7447e-08	1.40831e-07
PNLIPRP1	0.132115	1.09389	3.0496	0.00786686	0.0123182
PRR11	2.23613	8.43006	1.91454	1.67301e-16	1.29185e-14
SPATA17	0.0697349	0.253376	1.86133	1.17964e-09	8.47747e-09
CES2	96.5448	35.1886	-1.45609	0.0300763	0.0415048
ANGPT1	1.74	0.780371	-1.15685	0.00706961	0.0111675
AC090192.2	0.0839425	0.595563	2.82678	4.39602e-07	1.71349e-06
LINC01012	0.0782681	0.29631	1.92061	3.27791e-09	2.09842e-08
AL831737.1	0.173573	0.514588	1.56787	0.000189924	0.000414762
AL355802.2	0.310142	1.21573	1.97082	3.28406e-13	6.10797e-12
ADH1B	17.2208	3.89048	-2.14614	1.59159e-13	3.25187e-12
FOXP4-AS1	1.04263	3.33495	1.67744	5.56073e-07	2.11411e-06
AL121989.1	0.0698037	0.288409	2.04674	4.99787e-08	2.41409e-07
BNC2-AS1	0.73059	0.332637	-1.13511	0.000173284	0.00038198
AC127024.2	0.232593	0.572946	1.30059	9.29787e-06	2.68902e-05
ACRV1	0.0554635	0.219005	1.98135	1.68514e-12	2.55488e-11
RNF150	5.90327	1.68436	-1.80931	0.000113438	0.000259338
AC103563.2	1.59384	0.194251	-3.03651	1.18898e-07	5.26181e-07
RF01241	0.11804	0.32523	1.46219	6.5778e-08	3.08604e-07
DPP6	1.61806	0.170751	-3.2443	1.24693e-08	6.95367e-08
AC018653.3	0.459841	1.32656	1.52848	2.37268e-11	2.65923e-10
IGLL3P	5.78671	0.825748	-2.80897	0.0195239	0.0280958
KRT87P	0.0437152	0.252655	2.53097	3.56602e-09	2.266e-08
MFSD13A	1.77767	4.00213	1.17078	3.56184e-13	6.54847e-12
SMC1B	0.0602625	0.342026	2.50478	5.04693e-06	1.54331e-05
P3H4	3.48588	14.2763	2.03402	4.10119e-14	1.01929e-12
AC244197.2	0.156452	0.420512	1.42642	5.641e-06	1.70946e-05
RIPPLY3	0.126075	0.699409	2.47185	0.0203671	0.0292181
AC015911.3	0.244219	0.720376	1.56057	3.50663e-05	8.97212e-05
FRMD5	0.281907	1.43102	2.34375	6.09238e-14	1.41668e-12
AL158166.2	0.187143	0.546761	1.54677	1.76565e-09	1.21322e-08
TFAP2A-AS1	0.183938	0.561622	1.61038	4.28188e-07	1.67221e-06
HIF3A	5.81495	2.39564	-1.27936	1.10614e-05	3.14337e-05
RNFT2	0.288778	1.60801	2.47725	1.50417e-17	3.0345e-15
MICU3	1.30157	0.55322	-1.23433	4.67634e-05	0.000116249
SPDL1	1.23532	3.5928	1.54022	1.76291e-16	1.33368e-14
MIS18A-AS1	0.0889769	0.232209	1.38392	1.76067e-06	5.97284e-06
RNA5SP160	0.319918	0.722279	1.17485	0.000590017	0.00116346
AC245100.7	0.318928	0.739172	1.21268	0.000425638	0.000864675
CYP4F29P	5.01534	0.4531	-3.46844	0.00488438	0.00797608
NR2F1-AS1	1.04799	0.481859	-1.12093	0.000670955	0.00130809
LINC01775	0.118584	0.335926	1.50223	6.88757e-07	2.56159e-06
IGKV1OR10-1	4.66848	0.404382	-3.52916	0.0103217	0.0157825
PGM2L1	0.884365	3.52803	1.99615	1.30275e-18	1.10248e-15
GZMB	3.96462	9.23973	1.22067	0.0139436	0.0206863
AEN	2.87042	5.90014	1.03949	1.39488e-10	1.28647e-09
POC1A	2.37619	5.39228	1.18224	3.09591e-09	2.00077e-08
RNU6-377P	0.293846	0.920884	1.64796	1.19571e-06	4.20667e-06
ZWILCH	1.66694	5.75519	1.78767	3.73732e-18	1.44965e-15
AL022345.1	0.123271	0.32033	1.37773	0.000137242	0.00030859
MIR4768	0.307764	1.07095	1.799	0.000238827	0.000511237
ABHD17C	13.9414	28.4171	1.02739	1.46926e-07	6.36018e-07
PCNX2	0.713119	1.59934	1.16526	1.00266e-10	9.54216e-10
ZNF114	0.0870859	0.450995	2.3726	8.83656e-06	2.5695e-05
AC011379.2	0.183162	0.384128	1.06847	0.00391979	0.00653434
ARFGEF3	2.65423	6.31562	1.25063	4.43937e-08	2.1677e-07
CFD	170.207	27.308	-2.63989	1.74e-16	1.33368e-14
DNASE1L2	0.0964381	0.309152	1.68064	6.47195e-10	5.01822e-09
AC019186.1	0.086965	0.226056	1.37818	1.31657e-06	4.59795e-06
DHRS2	0.0833495	2.65351	4.99258	8.32448e-07	3.04095e-06
MIR657	0.0811621	0.602323	2.89166	7.70413e-08	3.55708e-07
PTPRO	0.192345	1.40524	2.86905	2.00288e-08	1.06281e-07
SPTBN5	0.206646	0.565623	1.45268	2.29386e-06	7.57282e-06
PLAC9	11.4145	3.51779	-1.69813	1.36649e-10	1.26393e-09
RN7SL684P	0.086715	0.262972	1.60056	9.12332e-06	2.6443e-05
NPM2	0.313927	0.847883	1.43343	0.0036554	0.00612919
GLP2R	1.05186	0.357498	-1.55694	2.17328e-06	7.22163e-06
KMT5C	1.6343	3.52925	1.11069	7.62549e-12	9.75757e-11
FAP	0.247523	2.3486	3.24617	1.22053e-15	5.76612e-14
RNU6-80P	0.0211369	0.264555	3.64573	7.90418e-08	3.64044e-07
B3GNTL1	0.333757	0.849714	1.34818	9.63384e-17	9.06431e-15
AC241585.1	1.35864	2.85216	1.0699	1.50475e-05	4.1744e-05
MIR5685	0.11094	0.327801	1.56304	0.00452301	0.00742897
EIF4EP1	0.206911	0.517143	1.32155	2.0959e-07	8.74683e-07
MIR27A	1.77925	0.659959	-1.43082	4.50936e-08	2.20092e-07
HSP90AA1	88.5315	227.109	1.35912	2.57426e-18	1.34059e-15
ENTPD6	10.0279	20.9252	1.06123	5.978e-10	4.6806e-09
RAB9B	2.09022	0.693113	-1.59249	1.18016e-05	3.33762e-05
AC092681.1	0.0878481	0.377537	2.10353	1.40176e-08	7.72762e-08
C20orf202	0.218353	0.565092	1.37182	3.89687e-05	9.87692e-05
AC008870.4	0.0883509	0.232571	1.39635	3.59362e-07	1.42681e-06
AL031320.2	0.125228	0.280168	1.16174	2.40715e-07	9.92696e-07
AL592437.1	0.0943	0.236659	1.32748	1.79503e-07	7.61146e-07
ZFAS1	19.7831	40.4819	1.03301	6.05342e-09	3.61864e-08
AL117382.1	0.440169	2.88916	2.71452	1.51369e-10	1.38295e-09
AMOT	1.82641	3.7428	1.03511	0.00106486	0.00199761
AC093724.1	0.841499	2.2683	1.43058	2.35694e-15	9.77389e-14
HEATR1	2.54771	7.31701	1.52205	8.00734e-17	8.00484e-15
RHPN1-AS1	0.206746	0.806383	1.96361	3.33573e-11	3.57744e-10
PWAR6	1.40155	0.376347	-1.89688	4.72412e-07	1.82675e-06
KANK2	33.2204	13.4373	-1.30582	0.000538829	0.00107291
CENPQ	1.61234	3.70659	1.20094	1.12164e-12	1.78895e-11
LINC00944	0.23712	0.555497	1.22816	0.000291535	0.000612128
NTSR1	0.335403	1.74845	2.38211	0.025428	0.0356862
AL391056.1	0.175442	1.28171	2.869	8.1267e-07	2.97697e-06
ZNF738	0.688907	1.65396	1.26355	4.15509e-09	2.58818e-08
IGHV1-68	1.32724	0.490766	-1.43532	0.0280352	0.0389474
AC103706.1	0.155833	0.405197	1.37863	2.19823e-06	7.2969e-06
TC2N	8.216	17.8469	1.11917	4.72412e-07	1.82675e-06
REEP1	4.89039	1.67262	-1.54784	4.10967e-07	1.60944e-06
AC004009.1	0.173577	0.788481	2.1835	0.000172492	0.000380327
ZNF600	1.22983	3.0406	1.30589	5.98618e-13	1.02877e-11
AC025048.4	0.224167	0.497746	1.15083	7.98245e-08	3.6697e-07
AC119403.1	0.151967	0.630908	2.05368	4.09135e-06	1.2767e-05
LACTB2-AS1	0.0540434	0.252784	2.22571	1.15817e-14	3.49999e-13
AL596223.2	0.101458	0.272209	1.42383	8.12239e-06	2.37758e-05
AL390066.1	0.196108	0.562536	1.5203	1.35251e-10	1.25359e-09
CCL3	0.800328	3.43942	2.1035	1.09089e-09	7.89535e-09
GRIN2A	0.74208	0.300305	-1.30514	8.66438e-07	3.15022e-06
AC087273.2	0.0193141	0.245614	3.66867	1.18249e-07	5.23725e-07
KRT18P52	0.0705882	0.233529	1.7261	3.48348e-10	2.88312e-09
KRT18P17	0.264894	0.565131	1.09317	1.05744e-06	3.7646e-06
ELFN1	0.697296	1.40879	1.01462	5.12599e-07	1.96754e-06
FARP1-AS1	0.109339	0.227268	1.05559	0.00634464	0.0101229
S100B	9.35977	2.24916	-2.05708	1.05753e-11	1.29902e-10
SMTNL1	0.134668	0.485083	1.84883	1.23566e-08	6.89531e-08
AC112721.2	0.0582865	0.242747	2.05822	2.1927e-08	1.1518e-07
AC004241.1	0.414999	0.204966	-1.01772	9.64166e-06	2.77692e-05
C1QTNF6	0.586878	2.86388	2.28684	3.89496e-18	1.44965e-15
PSRC1	1.16412	3.18699	1.45295	6.39937e-12	8.35089e-11
PPIAP77	0.116838	0.391498	1.74449	1.00416e-08	5.73479e-08
TMEM59L	1.12561	0.468752	-1.2638	6.33114e-07	2.37676e-06
AL031666.3	0.0958464	0.261371	1.44731	6.73643e-05	0.000162116
AC007922.2	0.069093	0.215816	1.64319	2.00046e-05	5.40889e-05
DOK7	0.654549	1.34916	1.04349	0.0343571	0.0467866
ZNF124	0.674273	1.66958	1.30808	5.38282e-15	1.88046e-13
RPS8P4	0.182638	0.406362	1.15378	3.1758e-05	8.20068e-05
AL513185.2	0.0538523	0.262335	2.28433	4.47993e-05	0.000111863
AC008440.3	0.124583	0.935925	2.90928	5.50214e-09	3.32369e-08
AC012671.1	0.206188	0.465597	1.17512	0.00125292	0.00231357
CYP4F12	5.5153	2.73132	-1.01384	0.000786949	0.00151315
RNA5SP493	0.134578	0.401174	1.57579	0.000119486	0.000271997
AC243967.1	0.148984	0.558672	1.90685	0.00110889	0.00207049
HTRA4	0.0453472	0.420314	3.21238	5.58603e-15	1.9368e-13
SMTN	61.8609	16.9587	-1.867	0.0152074	0.0223892
HOXD9	0.474376	1.14321	1.26899	3.04562e-06	9.80033e-06
SCDP1	0.131858	0.327494	1.31248	7.9729e-05	0.000188669
PXDN	4.18681	8.87602	1.08406	8.59536e-07	3.12969e-06
LRRC45	3.29147	6.70002	1.02543	2.50895e-09	1.65829e-08
AL513185.1	0.125357	0.454521	1.85831	5.65292e-05	0.000138028
AC108865.1	0.0264	0.275223	3.38199	0.0265568	0.0371377
AC020978.7	0.121463	0.245557	1.01554	3.72317e-07	1.46861e-06
AC097381.3	0.170226	0.345127	1.01967	0.00906878	0.0140285
RNU6-665P	0.0746888	0.351435	2.23429	6.47093e-05	0.000156113
HRCT1	3.54887	1.52747	-1.21621	0.00175538	0.00314063
PTMAP1	0.389536	1.5684	2.00946	2.99963e-11	3.26708e-10
LINC02449	0.270355	0.621885	1.20179	0.00168199	0.00302071
CCDC107	11.6755	5.74496	-1.02311	4.39744e-09	2.71497e-08
CHCHD2P11	0.139812	0.300156	1.10222	0.000315586	0.000658307
AL031714.1	0.330183	0.779418	1.23913	2.10021e-10	1.84143e-09
HSP90AB3P	0.980306	2.69917	1.46121	2.46892e-14	6.65302e-13
BIK	8.82568	19.2241	1.12314	8.96613e-06	2.60244e-05
AC105235.1	0.121486	0.404075	1.73383	7.75078e-09	4.54592e-08
GASAL1	0.434258	0.975194	1.16714	5.16794e-07	1.98262e-06
LINC01572	0.0630805	0.224692	1.83268	2.92378e-13	5.5391e-12
AC010422.2	0.12864	0.274657	1.09429	8.81789e-06	2.5654e-05
AC093162.1	0.169223	0.534974	1.66055	0.000109663	0.000251711
NMI	5.53467	11.8512	1.09846	2.75974e-12	3.94629e-11
RNF139-AS1	0.134263	0.356505	1.40886	6.68644e-12	8.66992e-11
AC092614.1	0.120774	0.296762	1.297	1.80077e-07	7.6291e-07
AC004112.1	0.11352	0.239484	1.07699	9.89821e-05	0.0002295
DLEU2	0.422942	1.59236	1.91264	3.85467e-17	5.32824e-15
CENPE	0.655995	3.34637	2.35084	9.89135e-17	9.19075e-15
AL390961.2	0.0955836	0.260955	1.44897	7.0913e-06	2.09991e-05
MIR5692C2	0.218206	0.663784	1.60502	0.000343341	0.000711234
DONSON	1.8381	4.67464	1.34664	1.83344e-16	1.37312e-14
AC020916.2	0.165917	0.351142	1.0816	3.92884e-07	1.54674e-06
VNN3	0.182872	0.5789	1.66248	0.0104055	0.0158895
HIST1H4PS1	0.0897987	0.227426	1.34063	0.00320181	0.00543085
AC137932.3	0.151131	0.369524	1.28987	6.61347e-11	6.59668e-10
AL359075.1	0.142145	1.21265	3.09273	4.79325e-12	6.46208e-11
AC022509.3	0.954048	2.11449	1.14817	0.011848	0.017859
SH2D2A	2.04721	4.34325	1.08512	5.48444e-08	2.6136e-07
SNX18P3	0.102873	0.342596	1.73564	0.000109576	0.000251536
AC006435.5	0.140046	0.331315	1.24231	0.0103826	0.0158636
SNORD99	0.61206	3.19356	2.38342	4.43155e-13	7.88837e-12
GPX3	91.3434	21.0748	-2.11578	4.83574e-17	6.01593e-15
ACKR1	25.2046	9.33696	-1.43266	4.25472e-11	4.4584e-10
IGLV3-6	1.56101	0.204574	-2.93178	0.00817217	0.0127508
KCNRG	0.183832	0.406915	1.14634	2.90421e-07	1.17666e-06
ATP8B5P	0.118839	0.244918	1.04329	4.71879e-06	1.45208e-05
AC008569.2	0.127389	0.406352	1.67349	3.03704e-09	1.96753e-08
LCLAT1	1.99366	4.03444	1.01695	1.9287e-12	2.87355e-11
LINC01711	0.00823008	0.308416	5.22783	2.81909e-15	1.12728e-13
CSF2RA	1.18581	2.45822	1.05174	2.44336e-05	6.48502e-05
RNA5SP207	0.398596	1.01939	1.35471	0.000173541	0.000382378
AC129510.1	0.280033	0.780347	1.47852	6.60088e-10	5.1028e-09
MIR6728	0.0707852	0.259745	1.87558	0.000372234	0.000765631
AL117328.1	0.0714802	0.321387	2.1687	7.82174e-06	2.29738e-05
AC010976.1	0.0939207	0.286599	1.60952	1.37162e-11	1.63115e-10
SEC61G	18.8005	48.5138	1.36762	1.00865e-09	7.39094e-09
MCTP2	1.00293	2.10139	1.06713	3.88721e-08	1.92964e-07
AC006017.1	0.107628	0.269142	1.32232	6.61559e-07	2.47028e-06
SLC25A4	18.7732	5.98398	-1.64949	1.85455e-11	2.13407e-10
SCARNA4	0.0891699	0.247515	1.47289	5.9751e-06	1.79936e-05
BMP1	2.48669	7.18391	1.53054	1.20516e-16	1.05008e-14
AC007277.1	0.0418619	0.238979	2.51317	0.00704254	0.0111341
CPXM1	1.42864	8.00115	2.48557	1.05973e-12	1.706e-11
C4A	1.05983	2.57936	1.28318	0.000215427	0.000464925
FBXO45	2.17207	4.44881	1.03435	3.10772e-14	8.03594e-13
KIAA1257	0.137862	0.367848	1.41588	3.74125e-05	9.51481e-05
AL442663.2	0.110511	0.232227	1.07134	0.000270802	0.000573055
SUV39H1	2.0214	4.45102	1.13878	9.35078e-13	1.52618e-11
PPIAP65	0.148183	0.327879	1.14578	7.81546e-05	0.000185295
BTBD19	0.795358	1.72199	1.1144	4.28511e-08	2.09787e-07
AL139246.5	0.690053	1.40611	1.02693	4.68564e-07	1.81438e-06
RAB3IP	1.08647	3.59218	1.72521	1.76291e-16	1.33368e-14
AC105129.1	0.127022	0.280925	1.1451	9.31337e-05	0.000217184
AL139120.1	0.241199	0.711204	1.56004	1.2404e-07	5.46133e-07
IGHV3OR16-13	42.6669	4.79845	-3.15248	0.0274297	0.03822
MIR5190	0.434019	0.874453	1.01062	0.0231566	0.0328214
APOA2	0.0720807	32.2782	8.80673	4.03415e-05	0.000101822
UTAT33	0.114433	0.331505	1.53453	1.00905e-08	5.75498e-08
AC073415.1	0.311161	1.02326	1.71744	6.84423e-10	5.27039e-09
HSPE1P13	0.139185	0.304303	1.12851	0.00130399	0.00239621
PPIAP72	0.209823	0.473551	1.17435	2.13356e-08	1.12557e-07
AC010275.1	0.0325518	0.215644	2.72784	2.30833e-05	6.16243e-05
DRICH1	0.0684319	0.267318	1.96582	3.23e-09	2.07307e-08
THAP5P1	0.119454	0.309934	1.3755	4.41174e-06	1.36812e-05
AC087741.1	0.264419	0.767237	1.53685	3.62702e-10	2.98603e-09
AC087276.3	0.180316	0.405402	1.16882	0.00377982	0.00632125
RNU6-1043P	0.146443	0.471332	1.6864	0.000149416	0.00033372
VAT1L	2.01025	0.974509	-1.04463	0.000520332	0.00103969
AC090517.2	0.274994	0.659171	1.26125	5.63075e-08	2.67309e-07
AC087588.2	0.272174	1.31259	2.26981	1.47183e-12	2.26677e-11
MIR553	0.299623	0.794741	1.40734	4.09356e-05	0.000103171
AC004241.3	0.339669	0.984085	1.53465	2.6682e-11	2.95202e-10
AC093826.2	0.10617	0.258071	1.28139	0.00417558	0.00692159
SLC6A14	2.14127	11.7717	2.45879	1.0291e-05	2.94575e-05
GALNT15	2.32027	0.915239	-1.34208	9.68876e-07	3.48475e-06
CLDN20	0.127719	0.259728	1.02403	3.57202e-06	1.12964e-05
KCNK9	0.126614	0.438396	1.7918	0.000730921	0.00141484
LDOC1	17.4417	8.62598	-1.01578	3.85286e-08	1.91514e-07
AC099518.2	0.147311	0.579447	1.97581	4.6045e-11	4.78462e-10
AL021407.1	0.0552817	0.281477	2.34814	4.53451e-07	1.76226e-06
HIST1H3I	0.356558	0.811688	1.18679	0.000315953	0.00065901
ZIC5	0.0453646	0.896101	4.30402	2.57889e-08	1.3337e-07
AL355480.2	0.143478	0.359041	1.32331	0.00291312	0.00498079
KIF20A	1.72251	7.53459	2.12902	9.58109e-16	4.82134e-14
PROM1	4.97099	13.6019	1.45221	0.000270237	0.000571968
AC104619.1	0.288966	0.684541	1.24424	1.18685e-07	5.25345e-07
NHS	0.966924	2.7124	1.48809	2.05057e-09	1.38685e-08
TTLL6	0.453909	0.993175	1.12964	5.47773e-06	1.66345e-05
AL390728.4	3.65592	8.57147	1.22931	1.76278e-12	2.65281e-11
RNU6-26P	0.158811	0.386656	1.28374	0.000944768	0.0017932
AC073575.2	0.121987	0.368613	1.59538	3.97117e-11	4.20456e-10
ZBTB46-AS1	0.0381185	0.616625	4.01583	0.00032961	0.000685198
COL1A2	40.4	189.201	2.22749	2.9507e-12	4.18461e-11
TIAF1	0.346078	0.697757	1.01163	7.50266e-09	4.41311e-08
AC067750.1	0.69049	0.298359	-1.21057	0.0218616	0.0311774
CXCL5	12.2287	72.6448	2.57059	0.000747777	0.0014449
ZNF582-AS1	0.596004	0.266903	-1.159	2.40229e-06	7.89471e-06
CDRT15P1	0.275005	0.572819	1.05862	7.53844e-05	0.0001796
RIMKLBP2	0.303798	0.715011	1.23485	4.80638e-08	2.32613e-07
LACTB2	8.87943	24.4624	1.46202	1.16604e-11	1.41447e-10
SOX15	10.8019	2.18518	-2.30546	5.2958e-07	2.02612e-06
MIR454	0.100951	0.245475	1.28193	6.23897e-05	0.000150972
AC004461.1	0.121084	0.251525	1.05469	2.03506e-05	5.49645e-05
MIOX	0.0804752	0.631134	2.97133	9.3627e-06	2.70618e-05
LINC01778	0.583953	0.198912	-1.55372	0.00066893	0.00130505
IGKV2OR2-1	4.53384	0.249188	-4.18543	0.000816167	0.0015653
EPYC	0.0252612	0.653507	4.69321	2.96092e-07	1.1979e-06
SNORD51	0.108672	0.289025	1.41122	0.000535205	0.00106665
AC067945.3	0.13106	0.28088	1.09972	2.86161e-05	7.47725e-05
MIR135B	0.0794627	0.531609	2.74202	1.25785e-08	7.00901e-08
POU5F1	0.491007	1.61092	1.71407	1.71178e-07	7.28603e-07
AP002812.2	0.13366	0.349303	1.38591	6.96646e-07	2.58878e-06
LINC00205	0.852036	1.83029	1.10308	5.41206e-10	4.28393e-09
RNU5A-8P	0.101454	0.569795	2.48962	4.3304e-05	0.000108408
EMILIN2	1.83392	3.74119	1.02857	4.63979e-08	2.25475e-07
TACC3	3.40112	9.86089	1.53571	1.0242e-12	1.65475e-11
MT-TE	3.53171	1.14246	-1.62822	9.68036e-06	2.78771e-05
RN7SL431P	0.239738	0.508853	1.08579	2.44717e-05	6.49359e-05
AL356740.1	0.155948	0.404889	1.37646	0.00138371	0.00253045
RTL5	2.81483	1.21163	-1.2161	5.98782e-06	1.8015e-05
RNU6-850P	0.82762	3.34686	2.01577	3.40343e-11	3.6483e-10
AC008115.1	0.111855	0.303621	1.44064	0.00326831	0.00553442
AL158824.1	0.114095	0.351936	1.62508	1.31086e-10	1.21851e-09
XRN2	16.8105	35.4598	1.07682	3.73732e-18	1.44965e-15
TOP1MT	1.94349	5.13461	1.4016	1.35115e-15	6.23841e-14
AC008870.3	0.125956	0.399113	1.66388	3.99246e-06	1.25144e-05
CCL3L1	0.654499	2.44106	1.89904	1.55267e-07	6.67861e-07
IGKV3D-7	16.0853	1.1863	-3.76121	0.000601123	0.00118369
AC138470.1	0.241389	0.521963	1.11259	1.96534e-06	6.59027e-06
GXYLT1	1.26765	2.74334	1.11378	7.41888e-16	3.93675e-14
STC1	4.46163	10.9046	1.28929	1.19706e-07	5.29237e-07
PEBP4	1.61121	0.220108	-2.87186	6.20799e-13	1.062e-11
APOB	63.0215	3.11908	-4.33665	0.000517258	0.00103475
AP006284.1	0.212455	0.966369	2.18542	2.87644e-10	2.44562e-09
PRAC2	0.168297	0.997812	2.56776	6.52181e-08	3.06234e-07
RF00191	0.121385	0.288072	1.24684	9.26789e-06	2.68308e-05
UBXN10-AS1	6.19962	0.978609	-2.66338	1.5194e-06	5.22444e-06
IGKV1OR2-108	82.9477	6.84667	-3.59873	0.0247169	0.0347821
POP1	0.780716	2.33055	1.5778	7.49473e-17	7.66344e-15
DUSP1	299.47	104.533	-1.51845	2.89597e-09	1.88461e-08
BTNL10	0.0864	0.225261	1.3825	3.02631e-05	7.84949e-05
MIR5009	0.109971	0.391488	1.83185	0.000189538	0.00041404
AC032044.2	0.369654	0.749502	1.01976	0.000212031	0.000458346
PSD	14.0966	2.17516	-2.69616	0.000104352	0.00024068
TBRG4	6.07671	12.2904	1.01617	4.56981e-14	1.11594e-12
SND1-IT1	0.370363	0.807106	1.12382	2.47752e-05	6.56713e-05
TUBB3	0.101016	0.510879	2.3384	1.54453e-11	1.81177e-10
IGKV1OR2-6	18.0521	2.00612	-3.16969	0.0278957	0.03878
RBP7	5.1602	2.2978	-1.16717	3.19605e-08	1.61811e-07
RNU6-1025P	0.0824139	0.256578	1.63844	0.00110798	0.00206895
MYBPH	0.019394	0.267616	3.78648	0.00036775	0.000757388
ADGRG1	9.24714	24.3968	1.39961	1.56163e-10	1.41807e-09
SKA3	1.45165	7.35666	2.34135	2.06217e-16	1.49444e-14
BBOX1-AS1	0.894264	2.63741	1.56035	7.57695e-08	3.50496e-07
AC006273.1	0.0417486	0.225946	2.43618	1.73319e-10	1.55743e-09
RNU6-930P	0.218687	0.671891	1.61936	1.03782e-06	3.70238e-06
AL355987.5	0.0594014	0.24762	2.05956	8.36843e-08	3.83219e-07
XAF1	1.29045	3.0976	1.26328	6.76623e-08	3.1612e-07
AC144831.1	0.660998	0.294525	-1.16626	1.72154e-05	4.72028e-05
WNT2	0.0877153	2.48065	4.82175	1.50417e-17	3.0345e-15
COL26A1	0.0514987	0.346722	2.75117	0.0117944	0.0177846
UBD	4.12933	31.6995	2.94048	3.89124e-10	3.18133e-09
PPIAP13	0.209238	0.524656	1.32623	2.2022e-08	1.15651e-07
HHEX	2.52208	5.69169	1.17424	1.47299e-05	4.0929e-05
GDPD5	0.565186	2.55462	2.17631	3.22245e-14	8.2658e-13
TBX4	0.019802	0.420313	4.40775	2.69642e-05	7.08946e-05
MIR320C1	0.23157	0.876868	1.92091	2.40424e-06	7.89995e-06
AKR1C3	46.5583	20.9406	-1.15274	0.0137023	0.0203525
SNORD14A	1.60761	4.45393	1.47016	9.32788e-08	4.22424e-07
FERMT2	18.9148	7.29626	-1.37429	0.0246169	0.0346586
AC115102.1	0.166577	0.578433	1.79596	6.7523e-08	3.15798e-07
RNU6-388P	0.13646	0.377115	1.46653	4.19631e-05	0.000105452
AC027176.2	0.205485	0.572162	1.47739	1.89834e-09	1.29642e-08
AC097639.1	0.400832	1.04521	1.38273	2.19231e-08	1.1518e-07
SPIC	0.104874	0.270231	1.36553	0.0349757	0.0475422
HMGN2P7	0.153187	0.335941	1.13292	4.85477e-06	1.49024e-05
RPS3AP34	0.452928	1.13298	1.32277	0.00248266	0.00430031
TNFAIP6	2.08456	5.32276	1.35243	0.00127681	0.00235167
GBP1	8.62744	18.2228	1.07874	0.000392297	0.000803283
SEM1P1	0.373006	1.16687	1.64538	3.57782e-06	1.13129e-05
FAM72A	0.0749449	0.418959	2.48291	1.91814e-17	3.49211e-15
AL021707.6	0.810849	1.96995	1.28065	6.70888e-09	3.97965e-08
AP003419.3	0.112713	0.367314	1.70436	1.16545e-07	5.16997e-07
SAPCD2P3	0.0916229	0.262224	1.51702	7.64106e-08	3.53118e-07
XPNPEP2	30.8054	3.8595	-2.9967	0.000138206	0.000310477
AL158166.1	0.315284	1.20432	1.93349	3.40666e-11	3.65002e-10
DKC1	6.44586	19.9028	1.62653	7.75951e-19	1.05738e-15
ENPP7P11	0.222787	0.962603	2.11128	2.64215e-05	6.96805e-05
DNAAF5	4.38917	9.3526	1.09142	6.06227e-17	6.68731e-15
AC009996.1	0.231851	0.469069	1.0166	7.71994e-06	2.27046e-05
RPL21P13	0.0940082	0.230985	1.29694	9.1361e-05	0.000213576
RNU6-1281P	0.291636	0.589294	1.01482	0.000294649	0.000618203
SEC62-AS1	0.200767	0.448365	1.15915	1.58028e-05	4.36717e-05
TGIF1	3.80108	9.91135	1.38267	2.03384e-18	1.23091e-15
TUBA3D	0.23741	0.481702	1.02076	1.86287e-08	9.96302e-08
CXCL9	4.16285	45.2803	3.44324	4.07879e-11	4.29818e-10
ZNF887P	0.108507	0.409281	1.9153	2.01254e-13	3.98468e-12
ETV5	2.8311	5.9416	1.06949	3.18791e-06	1.0223e-05
AC139720.1	0.0978767	0.499006	2.35002	1.93519e-06	6.49889e-06
AC114730.3	0.169856	0.387288	1.1891	4.53859e-06	1.40415e-05
AL627309.6	0.686968	1.93357	1.49295	0.00013733	0.000308671
ACTA2	400.65	141.687	-1.49964	0.000130535	0.000294931
SOX17	4.43783	1.81155	-1.29263	0.00012016	0.000273282
PDGFRB	9.28138	27.7839	1.58184	5.95644e-11	6.01365e-10
AC012400.1	0.102454	0.256466	1.3238	0.0104769	0.0159892
KIF22	5.22747	12.0484	1.20466	1.00436e-13	2.18568e-12
PABPC1L	0.680618	5.05646	2.89321	2.31898e-16	1.59291e-14
TNFRSF10A-AS1	1.38798	3.3426	1.26799	1.80224e-10	1.60915e-09
HOXA11-AS	0.0778084	1.2329	3.98598	3.08155e-13	5.79875e-12
RNA5SP18	0.077847	0.603991	2.95581	6.71675e-08	3.14267e-07
CKAP5	7.46162	18.2546	1.2907	2.87142e-17	4.52814e-15
PART1	1.8832	0.41381	-2.18614	2.78435e-11	3.06992e-10
AC020978.3	0.206592	0.522595	1.33891	6.42603e-07	2.41035e-06
MSR1	0.755387	3.70186	2.29296	1.4228e-12	2.20795e-11
SRD5A3-AS1	0.124599	0.25314	1.02264	2.29386e-06	7.57282e-06
ODF2-AS1	0.199238	0.503167	1.33654	2.01038e-06	6.73215e-06
RNU6-1300P	0.182183	0.624295	1.77684	0.00142399	0.00259542
HK2	6.12151	14.1021	1.20395	7.8701e-07	2.89005e-06
AL583856.1	0.118639	0.244567	1.04365	6.88527e-08	3.21078e-07
AL023803.1	0.295584	0.682806	1.20791	0.000840052	0.0016078
AC091057.1	0.295603	1.22549	2.05163	4.15796e-16	2.50293e-14
AL591895.1	4.54185	13.458	1.56711	9.90744e-12	1.22845e-10
AL365436.1	0.493403	1.06999	1.11677	2.72067e-08	1.39766e-07
AC022762.2	0.1762	0.571206	1.6968	4.05056e-10	3.30314e-09
SMC4	4.33191	10.7916	1.31683	2.7907e-12	3.98293e-11
AC103702.1	0.16316	0.368675	1.17607	0.00166411	0.00299145
AC131212.2	0.301082	0.619824	1.0417	1.62686e-05	4.48042e-05
TRAJ35	0.226918	0.645245	1.50768	0.00771759	0.012109
IGLC5	0.903909	0.299032	-1.59588	0.0234787	0.0332338
AC132192.1	0.166621	0.416947	1.3233	1.84628e-07	7.81162e-07
LINC01091	0.113734	0.227521	1.00034	0.0022258	0.00389819
RPL39P33	0.0988839	0.25276	1.35396	0.00182499	0.00325116
GSTA2	23.819	3.23233	-2.88147	0.0078989	0.0123649
MIR4787	0.915749	0.249836	-1.87397	0.0034701	0.00583993
IGKV1OR-3	1.94605	0.214369	-3.18238	0.0014977	0.00271651
BAAT	0.0208398	2.15173	6.69001	1.0735e-15	5.17514e-14
GGH	3.50402	15.8864	2.18071	3.1299e-11	3.38753e-10
ITGBL1	0.740994	1.99375	1.42795	0.00593279	0.00951805
AL354877.1	0.136497	0.378438	1.47119	5.79852e-06	1.75089e-05
TMSB10P1	1.9207	4.37443	1.18746	1.80868e-05	4.93322e-05
ABCG2	7.59789	1.46736	-2.37237	0.0216819	0.0309368
AC007376.2	0.0735463	0.23486	1.67507	2.02501e-06	6.77515e-06
MIR6783	0.036873	0.327567	3.15115	4.25161e-06	1.32304e-05
WDR76	1.49407	3.45854	1.21091	1.33389e-13	2.78117e-12
AL353691.1	0.10821	0.373441	1.78705	1.00655e-07	4.5315e-07
F2R	6.05448	21.8184	1.84947	2.38681e-15	9.87944e-14
ALMS1-IT1	0.167915	0.448195	1.41639	4.38853e-10	3.55287e-09
KIF21B	1.04701	2.11976	1.01763	1.47287e-06	5.07962e-06
IGF2BP2-AS1	0.0466343	0.242224	2.37688	1.4384e-10	1.32022e-09
RPL39P36	0.704718	1.74651	1.30936	2.01633e-10	1.77345e-09
RF00411	0.0981676	0.260099	1.40574	1.12452e-06	3.97998e-06
AC245517.5	0.595316	0.248802	-1.25866	0.011769	0.0177541
SLC5A6	3.45551	10.8442	1.64995	4.7923e-16	2.81664e-14
ZNF320	1.42305	3.02509	1.08799	7.43385e-10	5.65826e-09
TREH	5.95251	0.512747	-3.53718	0.000104352	0.00024068
MIR4653	1.54731	4.34786	1.49054	3.51264e-07	1.39937e-06
AL592301.1	0.106918	0.333529	1.64131	7.2278e-09	4.25739e-08
AL512413.1	0.145643	0.979976	2.75031	9.64728e-12	1.20084e-10
AL355488.1	0.375061	1.42236	1.92309	2.69498e-13	5.15801e-12
DIAPH3	0.701612	2.29017	1.70671	1.92043e-13	3.826e-12
GNAZ	5.10774	2.42692	-1.07356	3.74125e-05	9.51481e-05
AL133243.3	0.289575	0.583818	1.01158	6.69969e-07	2.49794e-06
RNU6-942P	0.61188	1.32491	1.11457	0.000386691	0.000792819
AP000892.3	5.29907	2.12404	-1.31893	0.00809346	0.0126394
AC135068.8	4.79845	0.419347	-3.51635	0.00166886	0.00299974
NXPH3	2.28596	0.7926	-1.52814	1.95016e-06	6.54427e-06
AL158196.1	0.109747	0.268233	1.28931	7.22585e-06	2.13524e-05
LAMP3	1.68708	5.84763	1.79332	5.25272e-10	4.17552e-09
INKA2	1.37362	0.679315	-1.01583	2.27917e-05	6.08894e-05
FOXD3	0.968179	0.2751	-1.81532	1.43447e-07	6.22761e-07
PTK7	2.74803	9.65512	1.8129	1.02862e-09	7.51272e-09
CSRP1	124.581	38.5007	-1.69413	7.99743e-07	2.93248e-06
SNRPA1	4.23051	8.99181	1.08778	1.8546e-15	8.0174e-14
KIF15	0.652713	3.02248	2.21121	5.17756e-16	2.99589e-14
MIR6812	0.0928251	0.465703	2.32682	1.70894e-06	5.81055e-06
METTL1	2.44658	5.91996	1.27482	1.87819e-15	8.08813e-14
LINC02428	0.0259678	0.36296	3.80501	0.00467036	0.00765338
TRAJ23	0.0970406	0.326716	1.75138	0.00189391	0.0033627
TMTC4	2.00327	5.23469	1.38575	6.86963e-16	3.69787e-14
GTF2IP14	0.514698	1.0963	1.09085	6.59227e-07	2.46201e-06
NCAPH	1.71802	6.8596	1.99738	5.58733e-15	1.9368e-13
MIR4766	0.146728	0.394194	1.42576	0.000338785	0.000702315
DPY19L1P2	0.155913	0.402374	1.3678	1.8128e-08	9.72806e-08
TYMS	4.8391	16.4942	1.76914	8.20336e-15	2.63934e-13
CYP2W1	0.981629	15.4212	3.97359	1.92689e-05	5.23017e-05
AP002360.3	0.131939	0.685138	2.37652	3.55081e-11	3.78697e-10
XIRP1	0.0271341	0.240658	3.14881	7.57359e-11	7.43839e-10
GSTM2	2.39027	0.857514	-1.47894	4.40021e-12	5.98626e-11
SNORD124	0.302932	1.0683	1.81826	1.64745e-06	5.62026e-06
ETV4	1.70477	14.1787	3.05608	2.18533e-15	9.18125e-14
IGKV2D-28	35.0768	3.70138	-3.24438	0.00683678	0.0108417
P2RX2	1.11325	0.233376	-2.25406	9.50149e-15	3.00859e-13
YRDCP1	0.0719679	0.241899	1.74898	1.89323e-07	7.99083e-07
SNORD11B	0.17268	0.631876	1.87154	1.77301e-06	6.01198e-06
PLXND1	7.02642	15.0595	1.09982	3.43233e-08	1.72564e-07
NAA15	3.53128	7.11673	1.01102	3.60653e-16	2.21871e-14
HLA-S	0.512962	1.32965	1.37412	0.000572733	0.00113317
KCNJ15	3.66162	1.06591	-1.78039	0.000418726	0.000851638
AC091057.4	0.129069	0.599065	2.21457	1.10228e-12	1.76689e-11
ZBTB12	1.68719	3.42987	1.02353	6.80873e-07	2.53353e-06
LSR	61.1641	122.487	1.00186	1.13566e-06	4.01433e-06
NUP155	2.74026	7.16669	1.38699	3.46909e-16	2.16388e-14
FBXL22	4.62942	1.41449	-1.71055	0.000152902	0.000340825
AP003390.1	0.233364	0.564025	1.27318	0.00576435	0.00927317
IGLV3-16	26.2282	2.76718	-3.24463	0.0220795	0.031464
NAALADL1	7.50828	1.23064	-2.60907	6.94042e-06	2.05905e-05
EGR1	211.421	72.9865	-1.53442	0.00584827	0.00939726
AC091179.1	0.089265	1.12386	3.65422	0.0153142	0.0225301
ABCE1	5.83232	14.2552	1.28934	5.74862e-17	6.56779e-15
PDZD4	3.75694	0.91935	-2.03087	3.09591e-09	2.00077e-08
SEC61A2	0.913849	2.04731	1.1637	9.18043e-12	1.15105e-10
RPL12P1	0.121115	0.266214	1.1362	2.90378e-07	1.17666e-06
DHCR24-DT	0.0966416	0.247949	1.35933	5.79581e-08	2.74388e-07
NNAT	13.6808	3.67537	-1.89619	0.00285274	0.00488353
HIST2H2BD	0.251861	0.536529	1.09103	1.38322e-06	4.80375e-06
AC136475.10	0.314791	1.04503	1.73108	2.37241e-11	2.65923e-10
AC104451.1	0.11495	0.272318	1.24429	0.000455185	0.000920191
AL606534.4	0.0936543	0.345062	1.88144	9.29494e-06	2.68902e-05
PKNOX2	1.01221	0.342175	-1.5647	8.76199e-11	8.44993e-10
TREM1	0.366762	1.19115	1.69944	2.52961e-05	6.69808e-05
GLIS3-AS1	0.064649	0.269869	2.06156	0.000145215	0.000325115
LINC00920	0.295192	1.10145	1.89968	7.50266e-09	4.41311e-08
RPS29P10	0.102298	0.246084	1.26638	0.00445991	0.0073375
DUTP2	0.0707421	0.320364	2.17907	2.16765e-10	1.8961e-09
NUFIP1	1.58587	3.34908	1.07849	2.81067e-15	1.12593e-13
PLAC1	0.0520053	0.303556	2.54523	0.000116219	0.000265236
RNU4-4P	0.0386438	0.306233	2.98632	2.22751e-07	9.2457e-07
RPL7P7	0.125896	0.267072	1.085	3.76485e-06	1.18567e-05
AL354928.1	0.0545939	0.219892	2.00998	1.05875e-08	6.00519e-08
IGLC6	11.9977	2.1237	-2.4981	0.0136948	0.0203469
ISG15	33.0587	81.3193	1.29857	4.09183e-06	1.2767e-05
RN7SL364P	0.477274	0.988015	1.04971	0.000169058	0.000373238
SLED1	0.145585	0.395283	1.44103	0.000244994	0.000522767
NCAPD2P1	0.0204914	0.269728	3.71841	3.58872e-12	4.98835e-11
MC1R	0.210819	0.634834	1.59038	2.48379e-13	4.79066e-12
AC025580.1	1.02192	2.89238	1.50097	0.0124948	0.0187318
SKP2	3.32996	9.94654	1.57869	7.37413e-14	1.6646e-12
KRT18P3	0.0562655	0.21692	1.94684	2.79916e-11	3.08472e-10
SNORD6	1.09465	4.22543	1.94864	1.33696e-10	1.24123e-09
MCRIP2P1	0.0607776	0.290707	2.25795	4.16946e-08	2.05097e-07
TUB	1.36066	0.64997	-1.06586	5.06832e-05	0.00012516
Z95152.1	0.164916	0.357015	1.11426	5.45432e-05	0.000133731
WDR27	0.578608	1.21794	1.07379	1.53432e-09	1.06934e-08
SUB1P4	0.168685	0.429195	1.34731	1.13655e-07	5.0588e-07
AC022784.6	0.0204327	0.261244	3.67645	4.22674e-10	3.44055e-09
RAD17P1	0.111871	0.22842	1.02985	0.00101844	0.00191892
SLC8A2	1.662	0.519912	-1.67659	0.000604998	0.00118998
PIK3AP1	3.01047	9.7068	1.68901	1.23097e-11	1.48199e-10
AC025176.1	0.0663459	0.349239	2.39613	4.11256e-10	3.35125e-09
2020-09-03	0.337726	1.01791	1.59169	0.00407856	0.0067743
AC116407.4	0.27538	0.595278	1.11214	2.07666e-08	1.09858e-07
TFDP1	16.6226	33.6166	1.01603	1.09117e-13	2.34949e-12
HNRNPA1P12	0.159021	0.322894	1.02184	3.60471e-09	2.28411e-08
ELOVL2	0.151539	0.581707	1.9406	0.000133046	0.000299909
ODF2	3.08138	6.79722	1.14137	1.69876e-17	3.19666e-15
M1AP	0.185547	1.02862	2.47085	2.71604e-06	8.83758e-06
TFB2M	5.06022	10.4324	1.0438	7.28678e-14	1.64988e-12
BX539320.1	0.222293	0.447279	1.00871	0.00295642	0.00504893
KCNJ13	1.03372	0.295432	-1.80694	0.0178889	0.0259833
AC137894.1	0.105596	0.483683	2.1955	0.00298313	0.0050904
FO393415.1	0.15827	0.361616	1.19207	2.68699e-05	7.06965e-05
POLD3	2.95476	7.75488	1.39206	3.4784e-15	1.33148e-13
MAOB	28.5412	10.2201	-1.48164	3.81577e-09	2.39951e-08
ARMC2-AS1	0.0775003	0.265358	1.77566	0.00348477	0.00586196
AC008649.2	0.608151	1.32601	1.12459	0.000172793	0.000380954
CENPI	0.378352	1.69883	2.16674	1.63128e-17	3.14908e-15
WDR75	4.27926	9.30365	1.12043	1.99731e-17	3.57806e-15
HIST1H1D	0.396818	0.900756	1.18266	0.000387662	0.000794665
AC011447.3	0.143827	0.446284	1.63362	0.000433834	0.000879808
CALY	1.02163	0.232087	-2.13814	9.31647e-08	4.2223e-07
NME2P1	2.03324	5.72581	1.4937	2.65278e-10	2.2795e-09
AC005479.1	0.123118	0.249282	1.01773	0.000102957	0.00023787
CASQ1	0.768825	0.289637	-1.40841	0.0223608	0.0318245
RNF207	0.828632	2.64716	1.67565	4.49858e-12	6.10525e-11
RAI2	16.0973	7.44386	-1.1127	6.43442e-07	2.41108e-06
AL035458.1	0.256092	0.643713	1.32975	4.88108e-07	1.88192e-06
MIR6753	0.32664	0.880998	1.43144	4.59387e-08	2.23534e-07
CSAG3	0.00720947	1.43902	7.64098	5.57162e-08	2.65063e-07
CREG2	0.0590399	0.509188	3.10844	3.38888e-09	2.1608e-08
RPL7P24	0.132919	0.296527	1.15761	1.31514e-07	5.74973e-07
CDK2	3.89189	8.71197	1.16253	6.61023e-16	3.58409e-14
PFN1P3	0.1203	0.327541	1.44504	4.89534e-07	1.88709e-06
LDB3	7.4648	1.50019	-2.31495	5.30875e-09	3.21468e-08
ZWINT	5.33706	17.6475	1.72534	4.40803e-14	1.0871e-12
CLEC3B	31.0085	3.71741	-3.0603	1.18941e-16	1.0486e-14
AC009268.2	0.0534354	0.252056	2.23788	2.39005e-10	2.06962e-09
PLK2	4.41631	9.18159	1.0559	3.33175e-05	8.56873e-05
AC004466.3	0.10149	0.301867	1.57258	1.32087e-07	5.77298e-07
MAFG-DT	1.02493	2.55897	1.32004	1.71178e-07	7.28603e-07
AC069282.1	1.26051	3.32267	1.39833	7.27408e-13	1.21649e-11
RNU6-583P	0.0502979	0.387576	2.94591	2.71108e-08	1.39433e-07
MCIDAS	0.321965	0.953446	1.56625	1.51364e-07	6.52577e-07
TAF1A	0.909806	2.24213	1.30124	1.69748e-15	7.49735e-14
NANP	1.19978	2.65087	1.14369	2.03263e-14	5.6754e-13
RNU6-762P	0.192393	0.911545	2.24426	4.73191e-10	3.802e-09
HMGB1P24	0.0963845	0.312119	1.69522	3.11845e-10	2.62231e-09
AC092279.2	0.349358	0.712158	1.02749	0.00108269	0.002028
AL512343.2	0.171032	0.402397	1.23435	4.55945e-06	1.40983e-05
DRAM1	4.29424	9.07008	1.07871	3.16765e-08	1.60518e-07
AC021739.3	0.0785111	0.241446	1.62073	4.35474e-08	2.1301e-07
AC027449.1	0.0789247	0.304405	1.94744	1.93759e-05	5.25794e-05
AC078860.1	0.02088	0.221597	3.40774	8.95254e-07	3.24549e-06
ITIH5	6.05261	2.15676	-1.48869	7.69172e-06	2.26275e-05
RNU6-46P	0.151322	0.466712	1.62491	0.000169164	0.000373431
ZSCAN18	3.32175	1.34227	-1.30727	4.28189e-07	1.67221e-06
COL8A1	2.20271	8.7013	1.98195	1.22441e-08	6.84597e-08
AC083843.2	0.417623	1.08651	1.37943	3.05617e-10	2.58057e-09
FEZF1	0.0289438	1.27313	5.45898	9.33655e-15	2.96558e-13
RGS5	50.7486	22.5388	-1.17096	0.00146261	0.00265997
NCAPG	1.17461	4.97502	2.08252	8.72567e-15	2.79134e-13
AC097493.1	0.0736333	0.23455	1.67146	0.000531666	0.00106035
ALKAL1	0.278279	1.54207	2.47027	1.87096e-09	1.27889e-08
ETV5-AS1	0.0899815	0.220342	1.29204	0.000222422	0.000478774
HIST1H2BPS2	0.0212929	0.279562	3.71472	5.55404e-05	0.000135925
HOXC10	0.058625	7.41028	6.98187	1.34057e-14	3.98664e-13
GNGT1	0.0241102	0.566534	4.55445	2.38829e-06	7.85215e-06
TNFRSF9	0.294497	0.911931	1.63067	3.81389e-10	3.12722e-09
JUN	144.729	65.0282	-1.15422	0.000215427	0.000464925
AC133561.2	1.19775	0.237633	-2.33352	0.00741651	0.0116693
LEXM	1.73728	0.239726	-2.85738	0.000124036	0.000281397
RNU7-151P	0.143022	0.36286	1.34318	0.0103753	0.0158536
CLDN2	2.9811	30.2008	3.34067	3.39987e-07	1.35855e-06
AC015911.7	0.448233	1.0457	1.22214	0.000380806	0.00078147
UBASH3B	0.724025	1.63797	1.17779	1.65475e-07	7.07152e-07
AC127526.1	0.0811102	0.345903	2.09241	2.93228e-08	1.49675e-07
E2F8	2.01691	5.00233	1.31046	9.37341e-09	5.39586e-08
LINC00858	0.0153634	0.408581	4.73305	4.5523e-11	4.73697e-10
AC091053.2	0.0687905	0.252961	1.87863	7.98264e-10	6.03292e-09
RNU6-795P	0.19611	0.584246	1.57492	1.53164e-05	4.2448e-05
SGCA	11.1626	2.19091	-2.34908	9.71985e-11	9.26987e-10
PDE1C	0.846006	0.379156	-1.15788	1.27017e-08	7.0683e-08
MAB21L2	1.33955	0.4357	-1.62034	5.85615e-06	1.76569e-05
IGHV3OR16-16	1.32103	0.191857	-2.78356	0.0274412	0.0382235
AIM2	1.24314	2.82522	1.18437	0.00170008	0.00305121
AC114956.2	0.153239	0.432024	1.49532	2.44819e-06	8.0361e-06
AC007347.1	0.106796	0.305877	1.51809	3.68008e-06	1.16166e-05
AC005256.1	0.450921	1.35572	1.58812	0.000845678	0.00161746
STRIP2	0.234475	1.74292	2.894	1.17862e-17	2.72091e-15
AL662797.1	0.142437	0.440298	1.62815	1.24268e-13	2.63273e-12
AC044839.2	0.0151669	0.332696	4.45521	0.00224564	0.0039311
AQP4	1.98636	0.0891143	-4.47833	8.5623e-14	1.89649e-12
MYB	1.28395	5.74191	2.16094	1.71241e-10	1.54062e-09
AF279873.2	0.145357	0.361632	1.31493	0.00100455	0.00189591
PLA2G16	9.50923	20.3097	1.09477	0.00022911	0.000492224
SNORA24B	0.0699591	0.286244	2.03266	2.0366e-06	6.80883e-06
ARPC1B	25.7059	55.9314	1.12156	1.5817e-08	8.59478e-08
TMEM252	3.64246	0.82677	-2.13936	2.83245e-10	2.41535e-09
RNU6-125P	1.26419	2.52979	1.0008	3.6133e-05	9.22291e-05
TMEM132A	2.3307	6.33936	1.44357	1.57962e-09	1.0958e-08
C2CD4D	0.671537	1.99748	1.57265	1.65804e-09	1.14488e-08
LRRIQ4	0.105386	0.464039	2.13857	2.01148e-08	1.06712e-07
AC104695.3	0.516482	1.17501	1.18589	0.00147844	0.00268451
SNAPC4	2.37033	4.7669	1.00796	1.51844e-13	3.11663e-12
SEMA4F	0.623983	1.29057	1.04843	4.56769e-10	3.68326e-09
TAP2	3.29563	7.59096	1.20373	6.47663e-11	6.4775e-10
FNDC1	0.939647	11.7112	3.63962	4.18842e-13	7.5093e-12
GNAO1	7.50018	2.03268	-1.88354	4.5796e-06	1.41489e-05
RASA4CP	2.11894	0.969857	-1.1275	6.34257e-11	6.35477e-10
MIR597	0.156069	0.351207	1.17014	0.024802	0.0348995
AL954705.1	0.367514	0.780252	1.08614	7.62129e-07	2.80604e-06
MCEMP1	0.139047	0.665168	2.25815	3.69258e-07	1.4586e-06
HNF1B	1.86561	6.5032	1.8015	2.1217e-10	1.85882e-09
MIR3129	0.360175	1.33624	1.8914	0.0012373	0.00228756
CXCL1	8.45354	63.027	2.89834	5.30738e-11	5.41696e-10
RPL7P13	0.234459	0.533611	1.18645	1.18616e-06	4.179e-06
ANP32E	8.0687	20.6113	1.35303	1.28702e-16	1.08756e-14
MT1M	16.9424	3.39036	-2.32113	1.0531e-13	2.28067e-12
AC009087.1	0.124391	0.304517	1.29164	2.74664e-06	8.92936e-06
DPF1	0.0871229	0.313676	1.84815	1.51431e-10	1.38295e-09
AC097478.1	0.00909121	0.268963	4.88679	4.47805e-07	1.74213e-06
KIFC1	2.77856	9.44292	1.76489	3.60337e-13	6.60854e-12
AP003498.1	0.0670594	0.352503	2.39413	0.000124622	0.000282628
RNU6ATAC9P	0.0705937	0.259218	1.87655	7.71593e-05	0.000183207
DSCR8	0.00626333	1.04809	7.38662	9.56171e-06	2.75851e-05
SLC51B	10.8347	1.98418	-2.44904	0.000348194	0.000720154
HIST2H4A	0.0974949	0.238894	1.29297	0.00115999	0.00215799
AK3P5	0.191307	0.400206	1.06485	2.67267e-05	7.03626e-05
NOVA1	1.18114	0.445827	-1.40562	1.08927e-07	4.86477e-07
PLEKHA8	0.892903	1.87622	1.07125	9.45957e-16	4.78167e-14
HMGB3P24	0.429907	0.881377	1.03573	5.00943e-06	1.53309e-05
CLPSL2	0.0110995	0.238749	4.42692	9.55994e-07	3.44284e-06
PCMTD2	4.43707	9.18499	1.04967	7.65374e-11	7.51382e-10
AC021739.5	0.133831	0.291244	1.12182	1.67191e-05	4.59433e-05
ARHGEF39	0.988284	2.46773	1.32019	6.73364e-10	5.19058e-09
RNU1-91P	0.106056	0.229592	1.11424	0.0108794	0.0165449
RAD51	1.10107	3.94774	1.84212	5.81335e-16	3.25446e-14
RNA5SP395	0.146241	0.473348	1.69456	1.75918e-06	5.9687e-06
AC002056.1	0.0936273	0.243601	1.37952	5.35855e-09	3.24396e-08
RNA5SP464	0.153863	0.335569	1.12496	0.00411896	0.00683463
IGLV1-41	28.0594	3.60092	-2.96205	0.0206131	0.0295379
AC009283.1	1.55974	4.10851	1.39731	4.64501e-05	0.000115534
KIF11	2.79374	10.5704	1.91976	9.82878e-16	4.89102e-14
EN2	0.028798	0.627179	4.44484	0.00124638	0.00230244
CDCA5	1.63245	7.37161	2.17494	1.26799e-15	5.96514e-14
AL121832.1	0.0455394	0.304928	2.74328	2.88596e-05	7.52508e-05
CHORDC1	1.1989	2.95532	1.3016	1.10237e-15	5.28596e-14
RNU6-122P	0.193873	0.795115	2.03606	1.65735e-07	7.08128e-07
AC107072.2	0.0984755	0.27863	1.50051	3.25757e-07	1.30565e-06
AL121832.3	0.0969941	0.517086	2.41443	1.63205e-14	4.70959e-13
RNA5SP129	0.150472	0.322076	1.0979	0.00661728	0.0105213
MIR4676	0.199827	0.745097	1.89867	4.74999e-05	0.000118014
ZNF781	0.465508	0.226721	-1.03789	0.00758368	0.0119123
UGT1A10	6.93282	2.8678	-1.2735	0.00302425	0.00515468
CCDC146	3.65084	1.49135	-1.29161	0.0107389	0.0163478
AL133406.2	0.220224	0.597437	1.43981	7.78699e-09	4.56358e-08
DMPK	21.6832	7.14005	-1.60257	7.10893e-05	0.000170148
RBP2	417.046	8.93171	-5.54513	0.0324073	0.0443728
ACTR5	2.46682	5.37297	1.12307	3.51432e-16	2.17995e-14
AC103996.1	0.0800907	0.225723	1.49485	0.000648191	0.00126782
AL590004.3	0.199455	0.563221	1.49764	0.014375	0.0212741
NAA25	1.66829	3.81467	1.19319	1.28421e-15	6.01616e-14
MIS18BP1	2.36163	4.9352	1.06332	2.10902e-13	4.15003e-12
AC098859.1	0.163783	0.343077	1.06674	2.45804e-07	1.01144e-06
LZTS3	4.11636	10.1364	1.30011	2.90447e-05	7.56981e-05
AC025034.1	0.152953	0.400769	1.38968	5.11205e-08	2.45864e-07
ATP11A	2.72466	13.3122	2.2886	6.64748e-19	1.05738e-15
NDN	18.8122	8.04687	-1.22517	3.81882e-08	1.90202e-07
AC004066.2	0.110975	0.23111	1.05834	8.13383e-05	0.000192111
ITPKB	18.0803	8.08544	-1.16102	0.00397866	0.00662262
SNHG14	1.10617	0.436096	-1.34286	4.64869e-06	1.43346e-05
AC005180.1	1.35692	0.510565	-1.41016	1.66375e-07	7.10728e-07
LRRN4	0.103094	0.718121	2.80027	2.97557e-08	1.51609e-07
HPGD	49.3756	11.0952	-2.15386	1.88584e-12	2.81718e-11
SNORD19	0.451672	1.36827	1.599	5.51017e-07	2.09881e-06
TMSB10P2	0.325844	0.793206	1.28351	0.000221233	0.000476536
RAB5CP1	0.114816	0.310904	1.43714	2.42709e-06	7.96917e-06
VN1R84P	0.157767	0.350798	1.15284	0.0357527	0.0485013
SIGLEC11	1.13806	0.227811	-2.32068	0.000154351	0.000343783
GHET1	0.126873	0.299509	1.23922	5.20993e-09	3.16254e-08
AC090044.1	0.516694	0.199138	-1.37554	0.00314973	0.00534941
LPAR3	0.828228	0.277603	-1.577	9.6564e-05	0.000224463
RF00569	0.256113	1.12179	2.13095	2.83369e-11	3.11511e-10
AC009950.1	0.26737	0.540146	1.01451	0.000103017	0.00023787
AC103739.1	0.164309	0.426344	1.37561	1.70393e-07	7.25954e-07
FCHO1	0.995281	3.35951	1.75508	1.75754e-11	2.03498e-10
PUM3	5.03258	11.4886	1.19083	5.6705e-14	1.33945e-12
HPSE2	2.62652	0.291789	-3.17015	1.43202e-11	1.69239e-10
AC010422.4	0.163202	0.373961	1.19623	3.67882e-06	1.16143e-05
MT1G	152.177	55.5586	-1.45367	0.000301396	0.000630881
ADORA1	0.255443	0.560044	1.13254	0.000150039	0.000334943
AL022316.1	0.13697	0.756635	2.46574	1.57904e-09	1.0958e-08
AC005006.1	0.111403	0.571438	2.35881	0.00647662	0.0103181
MIR6835	0.379974	0.991799	1.38415	2.81292e-05	7.36206e-05
RPL35P4	0.152797	0.33664	1.13959	3.17333e-05	8.19708e-05
IFT80	0.847007	1.77986	1.07132	2.13372e-12	3.14344e-11
TRIM46	0.236996	0.641005	1.43547	1.15875e-08	6.50651e-08
AC007849.1	0.571786	1.84158	1.6874	0.000421155	0.000855989
FAM238B	0.010639	0.261702	4.62049	8.69115e-08	3.96781e-07
AC072052.1	0.236333	0.512378	1.11639	0.00164239	0.00295597
AC092916.2	0.138776	0.290133	1.06396	1.54603e-05	4.28149e-05
C1QTNF1-AS1	0.0683862	0.271062	1.98685	5.9238e-05	0.000144077
MIR7851	0.113811	0.318523	1.48476	0.00203215	0.00358823
AC008870.2	0.208011	0.557751	1.42297	4.70275e-11	4.87549e-10
EML4	6.68072	16.0966	1.26869	3.03052e-15	1.19476e-13
SNX10	1.65514	7.20351	2.12175	1.03432e-15	5.05712e-14
NDUFA3P2	0.142109	0.423438	1.57515	1.04806e-05	2.99466e-05
ZNF774	0.4104	1.03472	1.33414	2.27829e-10	1.98281e-09
GATA2-AS1	0.377209	1.19198	1.65992	0.0305549	0.0420848
RNU6-1321P	0.221283	0.501131	1.17929	0.00147414	0.00267876
RNU6-57P	0.0852497	0.270909	1.66804	0.000429608	0.000871871
AL109804.1	0.131594	0.269472	1.03404	0.00732902	0.0115455
ZNF385B	1.27804	0.503952	-1.34258	3.41337e-06	1.08496e-05
AC048341.2	0.666701	1.91654	1.52339	6.89568e-11	6.8416e-10
QTRT2	1.31571	3.2202	1.29131	4.29195e-19	1.05738e-15
TXLNB	0.700353	0.311916	-1.16693	9.38476e-07	3.38247e-06
AC007342.4	0.648726	1.90785	1.55627	1.12635e-06	3.98455e-06
AC006449.5	0.152951	0.421933	1.46394	5.58157e-08	2.65142e-07
TOMM34	11.0339	30.6991	1.47626	4.49294e-16	2.67581e-14
RNU6-658P	0.228233	0.663503	1.53959	1.64547e-06	5.61437e-06
PMEPA1	7.12479	38.6831	2.44078	3.6799e-14	9.32172e-13
AC117490.2	0.191247	0.386552	1.01522	2.67287e-05	7.03626e-05
RF00575	0.0765342	0.253513	1.72789	0.000399225	0.000816523
AL121832.2	1.38509	2.93844	1.08507	1.94303e-07	8.17403e-07
ALDH3A1	72.7921	12.3456	-2.55979	3.2863e-06	1.04979e-05
RNU6-1322P	0.111929	0.515281	2.20278	1.34577e-05	3.76603e-05
REG3A	531.392	160.144	-1.7304	0.00881278	0.0136599
RNU6-969P	0.347931	0.775073	1.15553	0.00416566	0.00690565
RGS2	63.5058	21.0424	-1.59359	2.89597e-09	1.88461e-08
AL390879.1	0.28456	0.775171	1.44578	1.68515e-12	2.55488e-11
RN7SL19P	0.11159	0.313405	1.48982	1.98536e-06	6.65342e-06
RNU6-1161P	0.168158	1.40724	3.06498	1.44013e-08	7.90993e-08
AC103563.1	12.0143	1.77821	-2.75625	0.0253075	0.0355416
AL359880.1	0.0664244	0.354615	2.41647	3.01811e-10	2.55422e-09
STMN1P1	0.0710873	0.224145	1.65677	1.88489e-07	7.95932e-07
AC012066.1	0.136151	0.346031	1.3457	2.00282e-08	1.06281e-07
PRKN	1.61061	0.521809	-1.62601	1.4684e-10	1.34596e-09
SNORD69	1.05431	2.62179	1.31425	1.71885e-07	7.31477e-07
AC008443.6	0.321522	0.926007	1.5261	0.000175464	0.000386213
C20orf144	0.0830331	0.255999	1.62438	6.8694e-13	1.15833e-11
AL110115.1	0.203632	0.470253	1.20747	6.39183e-06	1.91021e-05
TRAJ19	0.395584	0.956945	1.27445	0.00223139	0.00390768
AL442067.1	0.261744	0.745915	1.51085	1.08273e-07	4.83943e-07
AC024896.1	2.14637	4.47943	1.06142	9.01145e-08	4.09483e-07
RNU6-549P	0.179454	0.463079	1.36764	9.26508e-05	0.000216253
SNORA15B-2	0.208924	0.423698	1.02006	0.0010499	0.00197301
AL513217.1	0.792787	0.173326	-2.19344	4.86679e-05	0.000120622
AC007128.2	0.0142813	0.506257	5.14767	3.03958e-14	7.8962e-13
RN7SL138P	0.972069	2.16764	1.157	1.7628e-06	5.97823e-06
ALPG	0.0871693	10.7885	6.95146	3.21353e-10	2.68973e-09
RNU6-1141P	0.110614	0.327858	1.56754	0.0018371	0.00327039
NDC1	3.79185	11.9458	1.65553	4.83574e-17	6.01593e-15
MIR1303	0.1261	0.337155	1.41884	0.000517007	0.00103443
SPARC	61.9333	212.305	1.77735	2.01732e-12	2.98768e-11
CD70	0.637918	1.91627	1.58686	0.000278575	0.000587616
OSBPL3	2.40725	7.79592	1.69533	3.55761e-17	5.17308e-15
AL357054.4	1.60206	0.48212	-1.73246	1.3914e-05	3.88451e-05
ABCA9	1.1656	0.445144	-1.38873	0.000283693	0.000597174
AL512306.2	0.151759	0.356049	1.23029	0.0128863	0.0192634
FOXM1	3.53001	16.6608	2.23871	6.44268e-16	3.51024e-14
F2	0.0388756	0.721502	4.21407	0.00209803	0.00369378
RF02247	0.0576245	0.374761	2.70122	8.72294e-06	2.54042e-05
RF01169	0.0449656	0.30312	2.753	4.27991e-08	2.09761e-07
AL031667.3	0.219174	0.450448	1.03929	3.40042e-06	1.08132e-05
CRP	0.0176536	0.933649	5.72485	0.000115316	0.000263255
KCNJ11	0.60004	1.26761	1.07898	0.000175523	0.000386213
CCR1	2.33214	4.82103	1.04769	2.84506e-05	7.4366e-05
MTMR11	6.17416	13.2354	1.10009	5.16794e-07	1.98262e-06
AL138966.2	0.127919	0.288731	1.17449	2.25404e-06	7.45895e-06
MIR5194	0.353859	0.943791	1.41529	1.87549e-05	5.10302e-05
LINC01814	0.0667818	0.277921	2.05715	1.1173e-13	2.39883e-12
AC097372.3	0.0511247	0.229801	2.16829	8.23438e-10	6.20015e-09
PARD6B	2.66757	6.66323	1.3207	1.82643e-09	1.25036e-08
AL133517.1	0.283421	0.599156	1.07998	5.68033e-08	2.69378e-07
AC005522.1	0.0678899	0.268669	1.98456	5.49802e-08	2.61896e-07
AL353708.3	0.116859	0.280045	1.26089	3.87966e-07	1.52765e-06
AC007533.1	0.154661	0.44623	1.52868	1.50426e-08	8.2299e-08
PDK4	98.6455	18.3144	-2.42927	3.55481e-10	2.93629e-09
AC022079.1	0.1025	0.220727	1.10664	0.000317567	0.000662068
RNU6-597P	0.168407	0.388248	1.20503	7.06815e-05	0.000169226
MIR4530	1.14209	0.339333	-1.7509	0.00156257	0.00282433
ULBP1	0.0319381	0.414972	3.69966	1.86425e-12	2.78755e-11
SNORA74D	0.0936656	0.386001	2.04301	8.83306e-08	4.02521e-07
EIF5P1	0.135444	0.276276	1.02842	0.000254257	0.000540548
SLC20A1	4.54955	10.2812	1.17622	2.99701e-14	7.80372e-13
AC010320.3	0.313091	0.852066	1.44438	1.8757e-06	6.31697e-06
RNU6-126P	0.126274	0.690592	2.45127	1.78824e-08	9.60751e-08
RPS6KA6	0.555589	0.256193	-1.11679	4.54856e-12	6.15817e-11
AC087612.1	0.0110723	0.320494	4.85527	0.00263895	0.0045492
RCC1	4.87831	13.7309	1.49298	2.85541e-14	7.51365e-13
AC046143.2	0.344849	0.921321	1.41774	9.83736e-10	7.2273e-09
LINC00843	0.335491	0.678829	1.01677	1.367e-06	4.75329e-06
HS3ST2	0.27261	1.27059	2.22058	1.63057e-06	5.5686e-06
ASPM	0.772487	4.17813	2.43528	3.79816e-16	2.3112e-14
RNU1-87P	0.102986	0.285244	1.46975	0.000240609	0.000514426
AGAP2-AS1	2.82637	5.90279	1.06244	1.22821e-07	5.41724e-07
AC092919.1	0.0791917	0.299454	1.91891	0.00196059	0.003472
C2orf40	60.2063	5.51285	-3.44904	1.68514e-12	2.55488e-11
CD274	0.792873	2.56904	1.69607	0.000294194	0.000617306
AC096745.2	1.42399	0.379462	-1.90791	4.08855e-06	1.2767e-05
BANF1P2	0.261638	0.595502	1.18653	4.18184e-05	0.000105112
AC103957.2	0.192364	0.513986	1.41789	0.00353258	0.00593703
AC008514.1	0.131814	1.23184	3.22423	1.2058e-05	3.40473e-05
CBX8	0.86989	2.03486	1.22602	3.62703e-10	2.98603e-09
CC2D2A	3.10245	1.52105	-1.02834	0.00700349	0.0110786
RNU6-312P	0.26312	0.60317	1.19684	0.000477783	0.000961966
IGLV2-34	31.958	2.02956	-3.97694	0.026408	0.0369481
RNA5SP227	0.0799306	0.290504	1.86174	0.000954687	0.00180973
THOC2	4.58435	10.3598	1.17621	2.20116e-16	1.55983e-14
GFOD1	4.38081	1.70481	-1.36159	0.00798171	0.0124814
ZNF860	0.489852	1.20521	1.29886	2.17261e-08	1.14259e-07
AC016394.1	0.548173	1.81268	1.72542	9.74957e-15	3.06632e-13
COL27A1	1.2438	3.92059	1.65631	4.31517e-09	2.67672e-08
KCNJ10	0.197191	0.534921	1.43973	0.0238283	0.0336754
AL357055.1	0.233518	0.51231	1.13349	2.03517e-07	8.51842e-07
CNKSR2	1.03424	0.278451	-1.89308	7.15552e-05	0.000171197
MIR4664	3.197	8.68394	1.44163	6.05323e-09	3.61864e-08
MIR378G	0.176064	1.03399	2.55405	3.62219e-06	1.14451e-05
MTATP6P11	0.167052	0.335865	1.00758	0.00150927	0.00273617
HMGB3P32	0.0622585	0.221236	1.82924	7.35084e-07	2.7154e-06
AL359881.1	0.0902158	0.518428	2.52269	3.06875e-06	9.871e-06
DLEU7	0.0713164	0.340142	2.25383	4.11539e-18	1.48639e-15
EMBP1	0.1739	0.451012	1.37491	1.15497e-05	3.27218e-05
MIR25	1.0347	3.38252	1.70888	2.05765e-10	1.80713e-09
AL589674.1	0.0970476	0.232228	1.25878	2.31755e-06	7.64203e-06
C9orf84	0.0977989	0.21402	1.12986	0.000814112	0.00156163
AC007285.1	0.149714	0.350103	1.22557	1.32986e-06	4.63866e-06
EEF1E1	3.46477	7.61744	1.13655	2.90546e-11	3.17995e-10
AQP2	0.0363982	1.80291	5.63032	4.96866e-06	1.52186e-05
AC087269.1	0.0490982	0.548883	3.48276	1.18801e-10	1.11263e-09
CYP2B6	1.58061	5.50691	1.80076	6.22948e-07	2.34135e-06
ABL2	1.62075	3.33162	1.03956	5.87772e-14	1.37822e-12
AC013731.1	0.105864	0.376998	1.83234	1.79112e-09	1.22906e-08
SLC28A2	13.0768	3.94199	-1.73001	0.0103125	0.0157705
AC007842.1	0.213684	0.564396	1.40123	8.36822e-10	6.2756e-09
CENPN	1.88965	5.36917	1.50658	1.51459e-15	6.8105e-14
AP005131.2	0.108407	0.242178	1.15961	0.00177224	0.00316925
PTPN13	3.53718	1.35656	-1.38265	0.00201462	0.00355924
CPN1	0.0073169	0.322251	5.46081	2.26385e-06	7.48476e-06
RN7SL505P	0.0582659	0.233525	2.00285	5.59636e-08	2.65789e-07
RNY4P19	0.103258	0.378344	1.87345	0.00056137	0.00111265
AL031985.3	0.556898	1.36624	1.29473	3.52079e-13	6.48364e-12
AC007342.8	0.435056	1.54976	1.83277	1.0148e-07	4.56312e-07
SLC5A2	0.0669468	0.267441	1.99814	7.83678e-12	1.00108e-10
AC022150.4	0.620563	1.44816	1.22258	7.74172e-05	0.000183742
ALKAL2	0.643803	0.232316	-1.47053	5.88566e-09	3.53403e-08
AP001350.1	0.150226	0.327496	1.12434	1.77708e-05	4.85592e-05
AC090673.1	0.0312343	0.321396	3.36315	1.88929e-14	5.34205e-13
AC068790.7	0.223527	0.48835	1.12747	1.41093e-05	3.93343e-05
MROH6	4.61468	12.5058	1.4383	4.17775e-07	1.63353e-06
TNNI3	0.057142	0.875741	3.93788	5.92253e-09	3.55273e-08
RTEL1-TNFRSF6B	0.200456	0.777858	1.95622	1.14403e-14	3.46662e-13
SHANK2-AS2	0.0657847	0.254894	1.95408	6.28715e-06	1.88144e-05
IGKV2-4	0.974592	0.195119	-2.32044	0.000287649	0.000604763
PER1	25.1939	8.83652	-1.51152	1.29367e-08	7.18657e-08
CXCL12	17.3736	7.51751	-1.20857	1.03449e-07	4.64423e-07
RPS24P6	0.182736	0.383299	1.06871	0.000179893	0.000395161
PCAT1	0.0542092	0.272209	2.32811	1.18701e-12	1.87997e-11
SELENOM	52.5923	21.8639	-1.2663	1.94047e-05	5.26129e-05
AC092431.2	0.459002	1.19306	1.3781	5.93377e-07	2.24267e-06
AC012676.3	0.180383	0.421298	1.22378	7.63401e-06	2.24771e-05
IL23A	0.955594	2.21547	1.21315	1.52993e-10	1.39437e-09
RN7SL541P	0.0726009	0.403112	2.47312	2.11096e-09	1.42296e-08
MIR579	0.0873318	0.370275	2.08402	1.63916e-06	5.59625e-06
AC019227.1	0.184347	0.546299	1.56726	3.14748e-05	8.13686e-05
ZFP36	469.476	171.288	-1.45462	6.17928e-07	2.32481e-06
UCK2	3.72927	8.13476	1.12521	4.99566e-15	1.78418e-13
CCL20	10.9999	52.1466	2.24508	6.27148e-05	0.000151627
NAA40	2.63399	5.28125	1.00363	2.92378e-13	5.5391e-12
KIF18A	0.545315	2.94972	2.43542	5.8255e-17	6.5884e-15
MAMDC2	11.5514	1.59903	-2.8528	1.08915e-14	3.34558e-13
BIRC5	2.85085	9.72627	1.77049	5.15502e-13	9.03258e-12
PPIAP6	0.375049	0.894729	1.25437	3.02547e-10	2.55851e-09
LIN9	1.19933	2.98956	1.3177	8.20336e-15	2.63934e-13
LIMS2	16.7382	4.31676	-1.95513	7.08885e-07	2.62816e-06
ARHGAP20	0.847046	0.420714	-1.0096	9.09751e-06	2.63716e-05
AC124067.2	0.127938	1.30978	3.35581	4.64756e-09	2.85444e-08
FLG	4.7499	0.0985589	-5.59077	0.00318987	0.0054138
SPDYA	0.123416	0.261517	1.08337	4.6096e-07	1.78958e-06
HNRNPA1P4	0.267721	0.601289	1.16733	1.91611e-10	1.69595e-09
NUP85	3.80059	7.75728	1.02933	1.67597e-17	3.1805e-15
DPT	62.0527	5.13993	-3.59367	1.67301e-16	1.29185e-14
PROCR	11.3945	22.9745	1.01169	0.000144463	0.000323465
IGLV3-29	4.68133	0.320206	-3.86985	0.00305934	0.00521012
SLC22A1	0.0856282	0.250607	1.54927	3.4524e-06	1.09581e-05
AC100821.2	0.131019	0.302023	1.20488	5.67088e-06	1.71768e-05
DOK5	0.427157	0.886355	1.05312	0.000288899	0.000607105
MFHAS1	4.81362	12.0334	1.32184	3.26727e-15	1.26581e-13
AC073957.3	0.297813	1.18318	1.99019	3.60337e-13	6.60854e-12
AC092757.2	0.269375	0.56244	1.06209	4.52123e-05	0.000112742
STMN2	3.97837	1.06401	-1.90266	0.000182174	0.000399609
MYOM2	0.56667	0.228201	-1.3122	0.000280271	0.000590805
PTN	18.817	4.95393	-1.92539	1.24437e-11	1.49652e-10
AC013262.1	0.153362	0.389937	1.3463	0.00957421	0.0147361
KREMEN2	0.198038	0.9289	2.22975	9.05377e-10	6.71996e-09
FLNC	87.0101	28.2159	-1.62467	0.000508331	0.00101816
IGKV2D-26	1.25588	0.182828	-2.78014	0.000258312	0.00054849
LRRC15	0.596749	2.9974	2.32851	6.2135e-06	1.86164e-05
PXYLP1	1.07027	2.62622	1.29501	8.01503e-14	1.78944e-12
RNU6-1160P	0.0688058	0.333727	2.27806	3.72105e-05	9.47095e-05
DBF4B	0.686324	1.74392	1.34537	9.82878e-16	4.89102e-14
AMTN	1.55371	0.264583	-2.55392	8.65198e-06	2.52238e-05
SH3GL1P2	0.110332	0.220681	1.00012	8.64802e-05	0.000203078
MT1A	11.3409	3.82074	-1.56961	3.16332e-11	3.41709e-10
RNU6-479P	0.0814226	0.235033	1.52936	0.00246613	0.00427762
AL138831.3	0.165174	0.440968	1.41668	2.10479e-07	8.77876e-07
PABPC1P10	0.23051	0.489272	1.08581	1.30899e-06	4.5726e-06
AC090709.1	0.0293208	0.319867	3.44747	4.27058e-05	0.000107102
CXCL3	5.89865	18.0335	1.61222	8.25806e-07	3.02062e-06
CCDC86	7.38734	16.9237	1.19592	8.20336e-15	2.63934e-13
ACLY	18.2121	39.4361	1.11462	9.03922e-11	8.69481e-10
DUSP26	1.42772	0.446156	-1.67809	1.14809e-08	6.45344e-08
PATL2	0.212382	0.474031	1.15832	3.60232e-07	1.42798e-06
CRYGS	0.339573	0.703685	1.05121	8.32447e-07	3.04095e-06
UHRF1	1.11225	5.26491	2.24294	1.62977e-16	1.27606e-14
MIR548AQ	0.121006	0.487358	2.0099	0.000594098	0.00117058
LINC01977	0.0646581	0.346522	2.42204	1.41352e-07	6.1486e-07
MIR200C	0.0539884	0.229245	2.08617	0.000185083	0.000405178
RNU6-1157P	0.278325	0.90552	1.70197	3.71291e-08	1.85422e-07
AC108463.2	0.057248	0.36092	2.65638	7.71882e-16	4.08623e-14
MTHFD2	5.16391	15.2304	1.56042	5.73907e-16	3.22902e-14
AC087222.1	0.215834	0.59673	1.46716	6.6442e-08	3.11328e-07
UTP14A	3.69381	7.75166	1.06939	5.45098e-17	6.39077e-15
CXCL10	4.43143	41.1384	3.21464	6.28222e-10	4.89484e-09
PRR7	2.50811	9.2555	1.88371	1.5733e-14	4.5814e-13
GPR141	0.174662	0.386567	1.14615	0.000561183	0.00111238
RPL21P65	0.0514341	0.218879	2.08934	7.791e-10	5.91002e-09
CPLX1	1.28051	4.80338	1.90733	1.43347e-09	1.00595e-08
TK1	18.6688	42.4467	1.18502	1.93164e-08	1.02842e-07
MIR1245A	0.155226	0.534542	1.78393	0.00227571	0.00397938
AC022126.1	0.0741182	0.445701	2.58818	3.01558e-09	1.95507e-08
LINC02320	0.0696522	0.34022	2.28823	7.00161e-07	2.59969e-06
RNU6-313P	0.143469	0.318651	1.15124	0.020018	0.028757
FOS	214.857	95.3392	-1.17223	4.03122e-05	0.00010176
Z99129.1	0.112136	0.230807	1.04144	0.00379131	0.00633762
USP32P3	0.0612804	0.220769	1.84904	3.85092e-08	1.91514e-07
MIR4635	0.506224	2.07837	2.03761	2.0867e-08	1.10363e-07
SNORD7	0.208381	0.99343	2.25319	8.58671e-10	6.43299e-09
MIR4753	0.0724531	0.36463	2.33131	0.00127033	0.00234166
HBA1	11.2533	2.60258	-2.11233	2.75972e-12	3.94629e-11
CSE1L	15.5464	43.6055	1.48794	5.23777e-17	6.33997e-15
DLL3	0.0539863	0.662531	3.61732	0.0144994	0.0214384
ATP4B	315.645	10.2029	-4.95125	1.38866e-05	3.87927e-05
HOXD10	0.0427569	0.677376	3.98573	0.00164445	0.00295943
KDELC1	1.26377	2.9415	1.21881	1.14102e-11	1.38939e-10
AC087857.1	0.00902374	0.220884	4.61342	7.04812e-05	0.000168873
TPM2	276.056	68.6506	-2.00762	0.000404111	0.000824985
MIR4261	0.10059	1.1502	3.51533	3.55619e-10	2.93635e-09
AC010287.1	0.095439	0.272318	1.51264	7.98986e-06	2.34246e-05
CALHM5	0.375454	0.937667	1.32044	2.62793e-07	1.07503e-06
AL353705.4	0.0822766	0.379486	2.20549	2.62221e-07	1.07387e-06
ARL4AP5	0.0744457	0.251166	1.75438	1.2827e-10	1.19432e-09
AP003108.5	0.0260408	0.215744	3.05048	0.000461121	0.00093135
LINC02163	0.00912156	0.943622	6.69278	4.39237e-14	1.08563e-12
FOXE3	0.0168832	0.227879	3.75461	5.0435e-12	6.75878e-11
AP001542.1	0.0651753	0.519322	2.99423	9.66152e-09	5.53751e-08
AC104819.1	0.268163	0.562751	1.06939	2.03671e-05	5.50024e-05
AC004148.2	0.452534	1.1173	1.30392	3.88877e-09	2.44335e-08
KIF24	0.598856	2.02207	1.75556	1.06103e-15	5.13168e-14
RUNX1	2.5399	8.43431	1.7315	2.89297e-16	1.87232e-14
RAD51D	0.626792	1.39138	1.15046	8.92883e-19	1.05738e-15
ZNF812P	4.32333	0.670703	-2.6884	0.000505347	0.00101278
MCM6	5.96615	14.1109	1.24194	6.01955e-15	2.05795e-13
AGAP5	0.0924386	0.209661	1.18149	6.5914e-08	3.08918e-07
LIMS1-AS1	0.273125	0.617511	1.1769	2.53407e-06	8.30098e-06
AL445426.1	0.44274	0.203687	-1.1201	2.71955e-06	8.84644e-06
CHEK1	1.01075	3.67032	1.86048	7.83569e-18	2.16623e-15
AC073517.1	0.147175	0.324257	1.1396	6.00909e-06	1.80741e-05
SPATC1	0.123925	0.28833	1.21826	1.14921e-06	4.06031e-06
DNAH14	0.068765	0.2956	2.1039	3.21224e-06	1.02877e-05
MIR589	0.343623	0.961524	1.4845	6.03682e-07	2.27657e-06
LINC02086	0.227145	2.2747	3.32399	1.89473e-11	2.17583e-10
AL136982.3	0.0938515	0.270795	1.52875	7.21853e-07	2.67181e-06
AC138932.5	0.440374	1.07029	1.28119	4.76289e-07	1.84016e-06
LRRFIP1P1	0.386663	1.04654	1.43648	1.7167e-08	9.24535e-08
IGKV1OR22-5	8.34376	0.827077	-3.3346	0.00548546	0.00886006
THBS2	3.99161	28.5595	2.83893	1.05753e-11	1.29902e-10
HNRNPA3P10	0.139119	0.300153	1.10938	4.85503e-09	2.96965e-08
TRAJ1	0.198453	0.567278	1.51526	0.0123143	0.0184958
SRRM5	0.133428	0.325803	1.28794	2.12178e-12	3.12998e-11
AL121721.1	0.0163642	0.289028	4.14259	3.11274e-07	1.25253e-06
AC005086.2	0.353307	0.863942	1.29001	0.0014201	0.00259023
PTBP1P	0.132558	0.330607	1.3185	5.68033e-08	2.69378e-07
MIR3945HG	0.132788	0.544107	2.03476	9.48971e-08	4.29346e-07
AC105250.1	0.107974	0.233747	1.11427	2.58209e-09	1.70011e-08
LINC00857	1.63448	3.6732	1.16821	7.43966e-07	2.74413e-06
SNHG3	3.44029	7.53669	1.1314	3.30927e-09	2.11365e-08
CST5	0.0569702	0.29378	2.36646	0.0001072	0.000246588
AC010487.2	0.166432	0.69615	2.06446	5.52035e-10	4.36237e-09
MYO7A	0.493936	1.60906	1.70382	1.1916e-11	1.44079e-10
AC022400.2	0.128103	0.300889	1.23192	8.0309e-06	2.35357e-05
CDH24	1.26914	3.4204	1.43032	3.06877e-15	1.20771e-13
RNA5SP256	0.0628434	0.29019	2.20717	0.000228238	0.000490493
RF02246	0.0181618	0.823591	5.50295	5.9086e-07	2.23574e-06
SNORD83A	0.477788	1.02111	1.0957	9.41957e-05	0.000219424
ADPGK	4.00829	8.49046	1.08286	5.79948e-15	1.99796e-13
AC079601.2	0.138901	0.293988	1.08169	1.20009e-06	4.22021e-06
MCM4	5.36029	18.4618	1.78416	2.84619e-15	1.13609e-13
HMGN1P12	0.0733627	0.223067	1.60436	2.5756e-05	6.81017e-05
AL035458.2	0.157436	0.648202	2.04168	3.56482e-12	4.95831e-11
AC004233.2	0.0402513	0.290098	2.84943	6.7542e-07	2.51533e-06
GPIHBP1	0.997201	0.471894	-1.07942	9.81668e-09	5.61781e-08
MS4A14	0.193147	0.511635	1.40541	1.1177e-07	4.98081e-07
ASCC3	3.07643	6.22137	1.01598	3.29814e-12	4.61595e-11
RF00092	0.10055	0.303082	1.5918	6.62385e-06	1.97349e-05
STX1A	1.50887	3.3073	1.13218	1.9134e-05	5.19544e-05
PCP4	6.8857	2.21926	-1.63353	0.0001946	0.000423817
GPC2	0.0713239	0.313909	2.13789	8.12442e-10	6.12353e-09
RNU6-106P	0.100903	0.293153	1.53868	0.00258512	0.00446259
AC025265.1	0.188798	0.464376	1.29845	1.26339e-06	4.42878e-06
KHDC4	3.91904	7.99293	1.02822	1.78273e-12	2.67744e-11
RPSAP43	0.0877281	0.220359	1.32875	3.08683e-06	9.9244e-06
AC009088.4	0.270132	0.556201	1.04194	0.000584173	0.00115309
CLDN12	4.96583	12.3257	1.31156	3.55478e-11	3.78697e-10
ARL9	0.412792	1.25937	1.60922	3.48525e-07	1.38871e-06
NOP2	4.13946	11.6849	1.49713	3.63574e-18	1.44965e-15
PF4V1	0.0748618	0.338138	2.17531	2.84107e-05	7.42964e-05
SNORD12B	0.64592	3.63708	2.49335	8.04914e-15	2.61603e-13
RETN	0.229599	0.601594	1.38967	0.000711185	0.00137979
AC026412.2	0.0716606	0.214146	1.57934	1.20284e-09	8.61978e-09
IGSF10	0.651598	0.311968	-1.06258	2.57422e-06	8.41401e-06
APOBEC1	21.6449	3.53261	-2.61522	0.0316382	0.0434114
SVIL	46.0692	16.2536	-1.50304	0.0329185	0.0450054
AC009779.3	0.0838637	0.22682	1.43543	2.34257e-06	7.71997e-06
ZFP42	0.00814857	0.258772	4.98899	9.66995e-05	0.000224719
AL391832.2	0.243611	0.892417	1.87314	8.14707e-11	7.92516e-10
BRCA1	1.02681	3.47211	1.75765	2.20117e-16	1.55983e-14
PINK1	11.3153	5.65745	-1.00005	7.37413e-14	1.6646e-12
AL356320.2	0.166039	0.553713	1.73762	4.98652e-09	3.04259e-08
AC018641.1	0.0193122	0.267131	3.78996	3.23123e-09	2.07326e-08
SNORA2A	0.231628	0.527795	1.18816	0.000140948	0.000316161
SOX21-AS1	5.35144	1.32574	-2.01314	9.69393e-06	2.79126e-05
AC015912.2	0.128177	0.28829	1.16938	0.000560316	0.00111174
SALL4	0.0499493	2.10966	5.4004	1.38684e-17	2.90239e-15
ARL6IP1P2	0.156012	0.341383	1.12974	1.89734e-06	6.38425e-06
FAM24B	0.470432	1.37187	1.54408	1.05931e-09	7.70166e-09
HEYL	3.2909	9.28598	1.49657	4.55859e-08	2.21866e-07
LARP1P1	0.0870573	0.257528	1.56469	1.09418e-05	3.11491e-05
AC013652.1	0.0860415	0.326195	1.92263	1.02027e-06	3.64792e-06
AC022400.5	0.398411	0.814398	1.03148	3.69259e-07	1.4586e-06
AC135048.4	0.170054	0.477877	1.49065	3.01718e-12	4.26539e-11
SPARCL1	203.835	82.0522	-1.31279	7.15581e-05	0.000171197
AP000344.1	0.108422	0.354917	1.71083	0.0089443	0.0138494
RNU6-50P	0.168933	0.424522	1.32939	0.000162522	0.000360297
AC011773.1	0.081863	0.337641	2.0442	7.21321e-10	5.52298e-09
AP002812.1	0.286594	0.649826	1.18105	2.55544e-05	6.76327e-05
LMLN	0.691138	1.43469	1.05369	9.45788e-13	1.54254e-11
TMEM97	12.758	25.9044	1.0218	9.8443e-07	3.53501e-06
RNU1-72P	0.0231052	0.241826	3.38768	1.20474e-06	4.23513e-06
AC233300.1	0.168642	0.350935	1.05724	1.45171e-05	4.03907e-05
RNA5SP33	0.146771	0.367979	1.32606	0.00207952	0.00366408
FGFRL1	8.14037	17.0952	1.07043	0.000276888	0.000584444
ADH4	15.5188	3.75525	-2.04704	0.0183457	0.02659
KRT18P25	0.0635835	0.278306	2.12994	2.58044e-12	3.72868e-11
MCM3AP-AS1	0.261935	0.570446	1.12288	1.9948e-12	2.9602e-11
AC012085.2	0.56679	0.17108	-1.72814	0.000304085	0.000635975
NUDT5	6.20039	12.7375	1.03865	2.92537e-14	7.66172e-13
STMN1	7.85998	21.2548	1.43519	6.62367e-14	1.51971e-12
F2RL2	1.61053	6.69498	2.05555	7.97926e-11	7.78561e-10
RPS27AP10	0.0920959	0.213976	1.21624	0.000346091	0.000716252
SCNN1B	12.7965	1.24341	-3.36337	5.87193e-15	2.01982e-13
PARPBP	0.840949	2.93199	1.80179	7.80778e-15	2.54868e-13
DUSP27	0.029008	3.54223	6.93206	0.00214306	0.00376743
BDNF	0.104788	0.234819	1.16407	0.0013557	0.00248288
LINC00954	0.096043	0.360223	1.90714	0.000181083	0.000397438
AL109614.1	0.282597	0.779781	1.46432	7.98118e-08	3.6697e-07
IGKV2D-29	157.133	16.2071	-3.27729	0.0292534	0.0404927
ATP6V1C1	5.81171	12.6201	1.11869	5.34254e-18	1.7856e-15
PPP1R14A	35.3161	10.0735	-1.80977	2.69637e-08	1.38709e-07
RNU4-25P	0.0396273	0.231574	2.54691	6.50501e-07	2.43427e-06
FILIP1	5.07829	1.78602	-1.5076	0.0143126	0.0211903
PVR	8.8565	24.8517	1.48854	6.56553e-15	2.22424e-13
FAM111A	2.62616	6.2355	1.24755	7.71186e-15	2.52473e-13
ASIP	0.206621	0.539564	1.38481	1.24407e-07	5.47534e-07
RNU2-22P	0.129736	0.371689	1.51852	0.000456196	0.000922152
SLC17A9	2.282	9.90365	2.11766	6.89568e-11	6.8416e-10
AC092017.1	0.436437	0.938936	1.10525	5.20277e-08	2.49531e-07
PAX8-AS1	0.546144	1.41036	1.36871	1.05166e-05	3.00341e-05
RNA5SP282	0.155497	0.446365	1.52134	0.000475288	0.000957546
DACT3	9.5165	2.93275	-1.69818	4.72412e-07	1.82675e-06
AC015883.1	0.187584	0.588357	1.64916	4.36158e-08	2.13297e-07
MIR429	2.57582	6.38616	1.30991	7.41236e-06	2.18533e-05
CLIP3	23.9229	7.96885	-1.58595	0.000551499	0.0010958
FRGCA	0.033018	0.250155	2.9215	5.32396e-05	0.000130838
SNORA9B	0.170444	0.584626	1.77822	2.15937e-08	1.13669e-07
DDX50P1	0.0778605	0.249346	1.67919	5.52351e-13	9.64805e-12
UPK3A	0.22475	3.58933	3.99732	0.000753451	0.00145461
SOHLH1	0.00536266	0.33968	5.98508	0.000173884	0.000383062
HIST1H1B	0.412379	1.04437	1.3406	0.000564407	0.00111796
HLA-DPB2	0.192674	0.492792	1.35482	8.99363e-05	0.000210401
MTND2P13	0.821296	6.25804	2.92974	0.0127933	0.0191344
AC145207.8	0.257413	0.522342	1.02091	7.14574e-07	2.64766e-06
PPIAP74	0.0952347	0.304922	1.67888	9.53855e-09	5.47824e-08
AL024507.2	0.179578	0.363006	1.01538	3.21613e-09	2.06476e-08
PLAC8L1	0.248534	0.522501	1.07199	2.77907e-06	9.02699e-06
AC233280.2	0.128095	0.654858	2.35397	5.03213e-11	5.16088e-10
AL163953.1	0.0929413	0.432177	2.21723	8.49526e-05	0.000199763
AC023449.1	0.136532	0.398183	1.54419	2.93418e-05	7.6419e-05
AC090617.6	0.115195	0.24292	1.0764	0.00476124	0.00778976
XRCC3	1.08981	2.28938	1.07088	8.40553e-14	1.86546e-12
PPFIA3	1.34496	2.70169	1.0063	6.53929e-07	2.44465e-06
AC079035.1	0.113818	0.240461	1.07908	0.000799932	0.00153666
GAPDHP2	0.234811	0.507849	1.1129	3.34089e-09	2.13263e-08
TMEM74B	0.730337	3.03143	2.05336	1.17673e-07	5.21274e-07
IGKV2-40	4.39534	0.423768	-3.37463	0.000327301	0.000680841
KLF4	70.0685	27.032	-1.3741	4.30395e-12	5.87315e-11
TNFSF4	0.411275	1.28873	1.64778	4.23439e-09	2.63026e-08
SINHCAFP1	0.128893	0.278156	1.10972	1.02436e-06	3.6585e-06
MTND4P14	0.0989591	0.248674	1.32935	4.68261e-06	1.44264e-05
SLCO4A1	4.26248	12.2068	1.51792	4.32318e-08	2.11512e-07
HMGN2P6	0.402801	0.957907	1.24982	3.02923e-08	1.54029e-07
NEMP1	2.51269	6.16938	1.29589	1.46576e-13	3.01679e-12
UCN	0.321404	0.930486	1.5336	3.11848e-10	2.62231e-09
AC108451.2	0.280436	1.56846	2.4836	0.00299819	0.00511297
MIR1972-1	0.605819	1.32318	1.12705	0.000437477	0.000886795
GABPB1-AS1	0.424136	1.01234	1.25509	1.02437e-06	3.6585e-06
NME1-NME2	0.237006	0.504012	1.08853	4.47779e-06	1.38611e-05
AC092756.1	0.348321	0.700341	1.00764	0.000253469	0.000539076
GTF2IP20	1.12998	2.84014	1.32967	3.50348e-09	2.22816e-08
ATP2A1	0.131582	0.495439	1.91275	1.50545e-12	2.3106e-11
RFX8	0.040793	0.21734	2.41356	1.01235e-11	1.2513e-10
DBR1	4.11362	8.61807	1.06696	6.15876e-10	4.80366e-09
GTF2IP9	0.2947	0.823166	1.48193	4.76278e-08	2.30851e-07
PHGR1	568.474	91.7185	-2.63181	0.0115874	0.017505
TMEM38B	2.49129	5.05057	1.01955	9.41679e-10	6.94795e-09
CATIP-AS2	0.143367	0.491661	1.77795	3.07896e-08	1.56449e-07
APOA4	672.148	11.0752	-5.92337	0.0119163	0.0179498
AJUBA	1.9061	5.06801	1.41079	4.82825e-11	4.99395e-10
AL035456.1	0.105117	0.373721	1.82996	4.87275e-15	1.74308e-13
SAMD15	0.198372	0.418395	1.07665	8.59536e-07	3.12969e-06
BOLA2P2	0.160214	0.349692	1.12608	5.85164e-06	1.76551e-05
AL117381.1	0.255474	0.854864	1.74252	1.53854e-08	8.39146e-08
MIR548I2	0.175203	0.794167	2.18041	3.09755e-07	1.24777e-06
LBP	0.0659076	1.79762	4.7695	7.14441e-07	2.64766e-06
ZNF695	0.0646817	0.63651	3.29875	5.88855e-16	3.27203e-14
AC122688.3	0.259633	0.640414	1.30253	9.50974e-10	7.00038e-09
AC010343.3	0.013486	0.273659	4.34284	7.10151e-05	0.000170007
RALGAPA2	5.74108	11.7798	1.03692	5.16119e-09	3.1355e-08
VTRNA2-1	0.940918	0.345567	-1.4451	0.00193941	0.00343804
UBE2SP1	0.474563	1.66456	1.81047	1.87593e-13	3.75405e-12
LENG8-AS1	1.31368	2.92583	1.15522	6.05342e-09	3.61864e-08
SPATA46	0.0817707	0.218453	1.41767	1.1952e-06	4.20556e-06
KRT23	0.97906	14.1418	3.85243	3.73787e-06	1.17807e-05
FAM102B	2.82423	6.30884	1.15951	2.75974e-12	3.94629e-11
AP001453.1	0.108137	0.25492	1.23718	0.000148156	0.000331141
MUC12	0.222145	1.85991	3.06566	3.5586e-06	1.12665e-05
PRRC2C	12.7129	26.2799	1.04767	5.67274e-17	6.54792e-15
RN7SL45P	0.105845	0.213715	1.01373	0.0012671	0.00233724
AC108058.1	0.387657	0.794736	1.03569	0.000389973	0.000798964
AP000487.1	0.189605	0.469798	1.30905	6.26041e-12	8.18385e-11
AC092143.3	0.122075	0.289625	1.24642	3.84877e-06	1.21013e-05
RAD51AP1	1.23774	6.05794	2.29111	3.55761e-17	5.17308e-15
RN7SL239P	0.119007	0.248342	1.06128	4.11124e-05	0.000103591
AL138693.1	0.672813	1.85913	1.46635	3.31159e-08	1.67085e-07
RNU6-554P	0.075564	0.30347	2.00578	7.80295e-05	0.000185038
CEP152	0.452687	1.14297	1.3362	4.79463e-14	1.15696e-12
CDC25B	9.01379	31.8377	1.82053	4.19573e-15	1.55041e-13
CPT1B	0.202033	0.543074	1.42656	8.0447e-10	6.06958e-09
TSPEAR	0.0703936	0.393703	2.48359	9.08975e-07	3.28627e-06
IFI44L	1.63609	4.71529	1.52709	4.28065e-06	1.33097e-05
JUNB	311.403	146.391	-1.08896	2.40965e-05	6.4039e-05
AC105219.1	0.0622262	0.609372	3.29173	1.24725e-12	1.96966e-11
AL049794.1	0.0791992	0.216375	1.44997	4.69219e-07	1.8166e-06
SMIM10L2A	0.673598	0.293952	-1.19631	2.41456e-09	1.60348e-08
FTLP2	2.32439	4.86408	1.06532	6.64581e-07	2.47991e-06
AC073657.2	0.248796	0.617249	1.31089	0.000134504	0.000302922
VLDLR	2.21223	1.0982	-1.01037	2.96506e-05	7.70799e-05
LMO3	2.22367	0.52037	-2.09534	0.0197883	0.0284434
AC012435.1	0.0859631	0.218969	1.34894	1.54928e-09	1.07843e-08
AFF3	1.35837	0.505291	-1.42669	1.93576e-10	1.70794e-09
CYCSP6	0.160634	1.02702	2.67661	0.000160729	0.000356704
CBX4	9.025	19.3507	1.10039	7.18966e-11	7.0893e-10
TRIP13	1.13969	6.91513	2.60111	1.33161e-17	2.89503e-15
PRKCG	0.135249	1.80517	3.73844	1.36543e-09	9.63633e-09
AC087620.1	0.23024	0.622707	1.43542	2.41786e-05	6.42421e-05
CNTN1	4.22592	1.20846	-1.8061	4.76287e-07	1.84016e-06
LINCR-0001	0.122629	0.867396	2.82239	1.86271e-08	9.96302e-08
FCGR1A	0.277787	1.51735	2.4495	1.1173e-13	2.39883e-12
RNU7-84P	0.549426	1.39113	1.34026	9.5908e-05	0.000223088
NCR3LG1	0.746202	2.98397	1.99959	1.81513e-11	2.09409e-10
HSPE1P27	0.245447	0.541152	1.14062	0.000781648	0.00150425
AC131971.1	0.11938	0.250641	1.07006	1.72198e-06	5.85168e-06
AL354989.1	0.137681	0.302082	1.13361	1.16293e-05	3.29205e-05
WSCD2	2.79794	0.636107	-2.13702	1.05685e-08	5.99602e-08
GCNT4	7.02907	1.47294	-2.25464	4.2566e-12	5.81208e-11
ANAPC1	1.22211	2.6731	1.12914	3.9084e-14	9.77885e-13
NDUFB8P2	0.25798	0.56241	1.12436	2.98993e-07	1.20789e-06
AC103740.1	0.674575	0.166328	-2.01995	0.00288206	0.00493033
LINC00884	0.278697	0.838447	1.58902	8.46562e-09	4.92008e-08
NSD2	2.11318	5.27242	1.31905	1.22111e-16	1.05576e-14
AC005330.1	0.0857063	0.214176	1.32132	0.00245944	0.00426668
BX470102.1	0.793087	2.87402	1.85752	4.65992e-10	3.75088e-09
AC130324.1	0.207619	0.438965	1.08017	1.34039e-06	4.67022e-06
PROX1	0.553277	3.12589	2.49819	0.0146903	0.021702
AC005586.1	0.760399	1.77533	1.22326	1.37878e-09	9.71219e-09
PRC1-AS1	0.0958491	0.277642	1.53439	3.63888e-09	2.30198e-08
HMGA1P2	1.09159	2.53064	1.21307	3.59074e-10	2.96269e-09
MIR548AA1	0.168108	0.937331	2.47917	1.8228e-09	1.24978e-08
TCOF1	3.64789	8.58965	1.23554	3.51034e-17	5.17152e-15
U47924.1	0.0687584	0.237272	1.78693	3.01499e-07	1.21714e-06
BPIFA2	0.0436352	0.937992	4.42601	2.55052e-06	8.35242e-06
SPTSSB	10.8736	3.86348	-1.49285	0.00196219	0.00347291
AC093297.2	1.05823	2.21613	1.06639	1.3391e-09	9.47142e-09
SNTB1	3.22177	6.89261	1.0972	0.00515996	0.0083833
CDK5RAP1	2.61744	5.34121	1.02901	4.96625e-17	6.14415e-15
TNFAIP2	10.0237	28.5386	1.5095	3.92185e-08	1.94253e-07
KNSTRN	1.98352	5.5809	1.49243	1.32553e-14	3.94717e-13
SLC16A7	2.24456	1.06149	-1.08035	4.68564e-07	1.81438e-06
AC006970.1	0.698019	1.71971	1.30082	3.48525e-07	1.38871e-06
PLEKHS1	2.36042	9.44404	2.00036	4.24736e-08	2.08258e-07
THNSL1	0.973821	2.30621	1.2438	3.05098e-12	4.29689e-11
ITGB1BP2	1.5887	0.53842	-1.56104	0.0142505	0.0211095
DNAJB5	12.1598	3.18223	-1.93401	8.73396e-07	3.17345e-06
RNU6-88P	0.367829	0.791398	1.10537	0.000228582	0.000491185
KIF23	0.893978	5.07163	2.50414	7.94333e-18	2.16921e-15
HIST1H4D	0.236624	0.506841	1.09894	0.002566	0.00443298
IGHA1	16197	1937.18	-3.0637	0.00347659	0.00584864
DNAH6	0.0854748	0.245574	1.52258	2.65436e-06	8.64946e-06
AC068282.1	0.308212	0.660549	1.09975	1.10899e-06	3.92936e-06
PCNPP1	0.224859	0.569021	1.33946	5.86033e-10	4.60138e-09
LHX4	0.113984	0.333633	1.54943	1.39099e-12	2.16912e-11
SFMBT1	2.05004	4.61303	1.17007	1.92625e-15	8.23178e-14
AP000943.2	0.00767491	0.314611	5.35728	7.03087e-09	4.15087e-08
VEGFD	3.86412	0.606649	-2.67121	3.42433e-16	2.15396e-14
ANKEF1	1.56918	3.73045	1.24934	6.90999e-12	8.92361e-11
RPL7AP2	0.0859438	0.210235	1.29053	1.94941e-06	6.54427e-06
KRTAP5-AS1	0.28782	0.66541	1.20908	2.53839e-05	6.72053e-05
TPSP2	0.00996502	0.255178	4.67848	3.13693e-08	1.59236e-07
ADAMDEC1	3.19144	6.46964	1.01948	5.45482e-05	0.000133731
FAM229B	3.38181	1.47588	-1.19622	0.00026054	0.000552855
SLFN13	1.20858	2.84978	1.23754	0.000130535	0.000294931
OGFR-AS1	0.197945	0.432314	1.12698	7.49944e-07	2.76493e-06
LRGUK	0.0628721	0.24851	1.98281	8.61884e-10	6.45082e-09
ZNF572	0.276572	0.699495	1.33866	8.19289e-08	3.75872e-07
AC018410.2	0.21445	0.448672	1.06502	2.70052e-05	7.09942e-05
AC140076.1	0.10706	0.216325	1.01478	0.000141893	0.000317995
AL671986.1	0.156735	0.339174	1.1137	7.86993e-07	2.89005e-06
POLH-AS1	0.458488	1.16151	1.34105	2.47108e-10	2.13319e-09
RN7SL558P	0.26574	0.77871	1.55107	6.08718e-08	2.87392e-07
COX7A1	19.0398	6.04982	-1.65406	3.75159e-08	1.87103e-07
SLC4A8	0.145855	0.306999	1.0737	0.00397866	0.00662262
IGKV1-9	376.835	71.7594	-2.3927	0.0333056	0.0454736
TLCD1	4.47086	11.5315	1.36696	3.58852e-08	1.79771e-07
RCC2P6	0.144329	0.35233	1.28757	2.41454e-09	1.60348e-08
C7	32.9305	12.2355	-1.42835	6.8993e-09	4.0818e-08
C3	42.2092	93.9347	1.1541	0.0128864	0.0192634
FAM19A4	5.95991	0.39875	-3.90173	1.94213e-05	5.26515e-05
MIR7111	0.630908	1.41893	1.1693	5.92741e-05	0.000144133
RNU6-1010P	0.432581	0.888881	1.03902	0.00138724	0.00253546
AMIGO2	2.6761	5.55981	1.0549	0.0006299	0.00123493
HIST1H2BN	0.191126	0.494384	1.37111	2.60692e-09	1.71294e-08
IYD	1.06105	2.68782	1.34094	1.40135e-05	3.90792e-05
SNRPEP2	0.613425	1.57697	1.36219	1.12348e-10	1.05795e-09
CHSY3	0.30675	0.968239	1.6583	1.47184e-12	2.26677e-11
AC024940.5	0.119531	0.425025	1.83016	2.38459e-11	2.67124e-10
KCNA5	3.597	0.507496	-2.82533	4.97882e-08	2.40541e-07
TMEM35A	5.59827	0.803229	-2.8011	5.52035e-10	4.36237e-09
UBOX5-AS1	0.116054	0.256312	1.1431	6.48664e-07	2.4278e-06
ARL6IP1	32.2416	72.31	1.16527	4.96858e-12	6.66236e-11
RNU6-689P	0.365648	0.737664	1.01251	5.20159e-05	0.000128196
AP000919.1	0.132984	0.368139	1.469	2.73465e-09	1.78794e-08
IGKV1OR9-2	3.20681	0.296151	-3.43674	0.0016695	0.00300064
LYVE1	9.35143	1.51664	-2.62431	4.79463e-14	1.15696e-12
PRELID3A	0.433986	0.907331	1.06398	6.53929e-07	2.44465e-06
SERPINB9	4.94175	10.1685	1.04101	1.87594e-06	6.31697e-06
ARAP3	1.77727	4.47849	1.33335	9.18041e-12	1.15105e-10
C1orf131	1.82474	3.90233	1.09664	1.09117e-13	2.34949e-12
MIR4701	0.0968674	0.353827	1.86896	0.000576067	0.00113886
CLDN9	0.137285	1.24893	3.18545	1.14192e-07	5.07966e-07
AC104971.3	0.873026	0.31182	-1.48531	0.000608531	0.00119618
AC019117.1	0.232547	1.4834	2.67331	3.4696e-05	8.88949e-05
RN7SL233P	0.156294	0.578205	1.88731	2.19677e-06	7.29369e-06
NUP205	5.31157	11.0036	1.05076	8.30619e-14	1.84524e-12
MTND4P26	0.0427643	0.257718	2.59132	1.16944e-13	2.50064e-12
RF00493	0.258513	0.614451	1.24906	2.5757e-06	8.41763e-06
STAMBPL1	0.858716	2.23888	1.38252	2.7907e-12	3.98293e-11
ENPP7P4	0.199002	0.443487	1.15611	0.000227681	0.000489395
PGR	0.807225	0.240224	-1.74859	5.98782e-06	1.8015e-05
NSUN5P1	1.05805	2.62028	1.30831	2.02078e-11	2.3111e-10
AC012531.3	0.00471892	0.426701	6.49863	5.24367e-09	3.18216e-08
IGFL2-AS1	0.770851	2.05517	1.41473	2.04931e-05	5.53293e-05
ATP6V1G2	0.908566	0.286362	-1.66575	0.000147226	0.000329223
AC023302.1	0.0675549	0.249021	1.88213	6.27333e-08	2.95496e-07
PPP1R12B	31.3874	11.6408	-1.431	0.00101299	0.00190989
2020-09-05	4.24266	1.54356	-1.45871	2.40965e-05	6.4039e-05
PLCXD3	1.0468	0.382792	-1.45135	5.48519e-12	7.28285e-11
AC253536.4	0.0628507	1.05216	4.06528	0.000118404	0.000269921
PTPRG	2.13977	4.32649	1.01574	8.31002e-09	4.83718e-08
RPS29P14	0.442209	0.94468	1.0951	3.43091e-05	8.79949e-05
RNU6-704P	0.122364	0.320218	1.38787	0.00040131	0.000820313
RNY4P7	0.301374	0.636049	1.07758	0.000901039	0.00171485
MSL3P1	0.158434	0.496169	1.64695	1.7235e-09	1.18715e-08
FAM133CP	0.193219	0.399304	1.04725	0.010451	0.0159548
CCDC138	0.449625	1.28081	1.51026	3.18639e-15	1.23877e-13
SLC39A8	2.0996	4.74871	1.17742	2.99955e-06	9.66738e-06
ATP6V0D2	0.171627	0.626517	1.86808	4.63943e-08	2.25475e-07
COLCA2	2.90154	6.26624	1.11078	0.00261428	0.00450944
LINC01836	0.232137	1.11347	2.26201	1.01857e-09	7.44915e-09
AC108727.1	0.186248	0.551542	1.56625	1.70618e-07	7.26637e-07
ZNF841	1.57764	3.31028	1.06919	4.80169e-10	3.84978e-09
AL354993.2	0.098504	0.88902	3.17396	5.66874e-07	2.15153e-06
AC114402.1	0.302394	0.646064	1.09525	2.11354e-07	8.80918e-07
HOXB7	5.95727	13.7148	1.20301	6.17928e-07	2.32481e-06
AC004264.1	0.149398	0.91999	2.62246	1.49547e-15	6.76545e-14
AC127024.8	0.126589	0.380372	1.58726	3.16601e-10	2.65729e-09
FAM86GP	0.147693	0.400346	1.43865	9.88938e-06	2.84278e-05
AC079922.1	2.16615	4.85061	1.16303	3.26143e-06	1.04244e-05
ACAP2-IT1	0.223859	0.610532	1.44747	1.63998e-08	8.87915e-08
AC022080.2	0.0706452	0.21208	1.58594	0.000155625	0.000346447
TNFRSF10A	2.89668	7.01905	1.27688	6.39936e-12	8.35089e-11
SNORA46	0.155689	0.417537	1.42324	0.000235208	0.000504068
BBIP1P1	0.121331	0.353487	1.54271	4.4571e-06	1.38085e-05
PKP4	5.82525	12.21	1.06767	1.31825e-13	2.75626e-12
AC010327.4	0.105754	0.248611	1.23317	1.44697e-05	4.0271e-05
PLXNA3	2.54784	6.2716	1.29956	3.06297e-13	5.76865e-12
RNA5SP370	0.122751	0.30878	1.33085	0.00742627	0.0116839
DUXAP8	0.0356562	0.552586	3.95398	1.76314e-15	7.72643e-14
PID1	8.28367	3.82102	-1.11631	6.16772e-06	1.84941e-05
LINC01224	0.527298	1.46737	1.47654	5.86897e-05	0.00014284
VN1R42P	0.144166	0.339377	1.23516	3.00879e-06	9.69435e-06
URI1	9.47368	21.5351	1.18469	1.36649e-10	1.26393e-09
COX6B2	0.0565794	0.571868	3.33733	2.25668e-12	3.30505e-11
VAX2	0.169886	0.614533	1.85492	0.0151418	0.022303
KRTAP5-1	0.183744	0.821866	2.16121	5.98761e-11	6.04238e-10
RNU6-19P	0.0461496	0.213981	2.2131	1.58164e-05	4.36876e-05
AC005920.2	0.134349	0.376596	1.48704	5.77183e-06	1.74331e-05
AL022331.1	0.0980332	0.216346	1.142	0.000122298	0.000278033
AC007537.1	3.29445	7.56993	1.20024	1.68515e-12	2.55488e-11
BMP6	3.25642	1.2354	-1.39831	0.000363074	0.000748372
AP001350.2	0.131908	0.277451	1.0727	8.93364e-08	4.06619e-07
FASN	22.279	44.5791	1.00068	1.06154e-07	4.75516e-07
AP001347.1	0.880581	0.306489	-1.52262	0.000303212	0.000634229
AC007318.2	0.10319	0.293013	1.50566	1.23725e-05	3.4863e-05
MTX1P1	1.19677	2.89561	1.27473	2.10992e-12	3.11453e-11
FAM3B	23.0118	8.05381	-1.51463	1.50475e-05	4.1744e-05
CLDN4	37.0428	96.2362	1.37738	4.23439e-09	2.63026e-08
ZNF69	1.06396	2.4859	1.22433	5.34181e-08	2.55215e-07
TBC1D30	0.616649	2.02273	1.71378	3.4004e-13	6.29299e-12
AC004890.3	0.137355	0.281834	1.03693	1.93507e-06	6.49889e-06
MIR181A2	0.04078	0.242619	2.57276	8.20244e-06	2.40007e-05
AC125603.1	0.048684	0.469459	3.26948	0.00400939	0.0066708
NPR3	1.0793	0.528096	-1.03122	0.000150039	0.000334943
TM4SF1	35.262	88.9452	1.3348	3.36199e-06	1.07091e-05
TAF1D	3.38782	8.2461	1.28335	8.10266e-15	2.6258e-13
LRPPRC	10.1939	20.8467	1.03211	9.99265e-15	3.13398e-13
C2CD4A	0.757626	5.76578	2.92796	3.08717e-10	2.60282e-09
PTPN12	8.99803	18.2953	1.02379	4.54857e-12	6.15817e-11
FSTL3	6.07354	13.0399	1.10233	0.00017996	0.000395161
AC018904.1	0.925708	2.23249	1.27003	9.56617e-13	1.55567e-11
AC134407.3	0.198258	0.431252	1.12115	5.38273e-07	2.05411e-06
PRR7-AS1	0.156991	0.662178	2.07653	8.30619e-14	1.84524e-12
AC004847.1	0.345222	0.728238	1.07689	0.000124848	0.000282996
P2RY1	2.07857	0.732903	-1.50389	0.0068729	0.0108921
CH25H	5.55787	2.77248	-1.00335	0.000103683	0.000239284
PER3	7.47292	3.49903	-1.09472	8.9355e-05	0.000209192
POFUT1	8.69608	19.2893	1.14936	4.07879e-11	4.29818e-10
ARHGAP27P1-BPTFP1-KPNA2P3	0.706365	1.41735	1.00471	1.86287e-08	9.96302e-08
AC069271.1	0.446709	1.00668	1.1722	1.47813e-05	4.10667e-05
TTLL2	0.0397816	0.219592	2.46465	1.51229e-07	6.52123e-07
RNU4-14P	0.104515	0.265667	1.34591	0.0147257	0.0217529
MIR3648-2	0.0734032	0.376265	2.35783	0.00335659	0.00566507
AC083880.1	0.226574	0.477472	1.07544	9.42215e-07	3.3954e-06
ZNF146	10.7276	21.888	1.02881	5.90339e-17	6.60973e-15
RPL36P16	0.130904	0.495655	1.92082	9.30526e-09	5.36628e-08
RNU6-547P	0.163569	0.641202	1.97088	3.28509e-07	1.31621e-06
AC000403.1	0.127236	0.316926	1.31664	5.96569e-06	1.79701e-05
RPL35AP4	0.176044	0.423935	1.26791	0.00047163	0.000950518
COCH	0.389842	1.97622	2.34178	5.23858e-06	1.59689e-05
AC093788.1	0.206086	0.679188	1.72056	1.25847e-10	1.17275e-09
HIST1H4J	0.349672	0.704333	1.01026	3.61607e-05	9.22375e-05
LINC02081	0.0709374	0.435002	2.6164	3.53121e-11	3.76903e-10
EIF1P4	0.0649511	0.230239	1.82571	0.000166602	0.000368502
MIR554	0.2081	0.926433	2.15441	1.45113e-08	7.96059e-08
AC020656.2	0.142248	1.55484	3.45029	6.1463e-11	6.18883e-10
AC008267.2	0.319062	0.717822	1.16979	2.42078e-08	1.2592e-07
RNU6-703P	0.176097	0.415391	1.2381	0.000830009	0.0015898
ZNF469	0.256501	1.67444	2.70664	2.70672e-15	1.09407e-13
ERI1	1.61228	4.13172	1.35764	7.20284e-17	7.46728e-15
AC010536.1	0.0928321	0.248263	1.41917	8.36822e-10	6.2756e-09
MIR22HG	10.3142	4.91696	-1.06879	1.86476e-12	2.78755e-11
AL606489.2	0.0660397	0.302085	2.19355	7.01412e-09	4.14644e-08
AC007639.1	0.099743	0.391907	1.97422	1.35035e-09	9.54497e-09
RLN2	0.164517	0.361521	1.13584	0.0104755	0.0159882
ALOXE3	0.105441	0.232197	1.13891	0.00090844	0.00172732
ARHGEF26	7.7662	2.1568	-1.84832	1.05744e-06	3.7646e-06
DBF4	1.46467	5.44432	1.89418	1.86709e-17	3.42704e-15
IGKV1-33	60.1585	5.46289	-3.46103	0.00413822	0.00686548
RAI14	4.05	9.19285	1.18259	1.47932e-11	1.74349e-10
LRRC37A6P	0.115571	0.389769	1.75384	1.82146e-05	4.96688e-05
RF00604	0.512617	1.24315	1.27805	0.000195996	0.000426234
Z93930.1	0.112705	0.307075	1.44604	1.54873e-05	4.28632e-05
C9orf116	0.700231	1.52167	1.11976	3.23674e-06	1.03529e-05
ANKRD44-IT1	0.161908	0.402777	1.3148	0.00222574	0.00389819
DCDC2	0.209047	1.37642	2.71903	8.21027e-05	0.000193802
KATNAL2	0.257457	0.562592	1.12776	7.10893e-05	0.000170148
AP000347.1	0.13791	0.373096	1.43582	1.39488e-10	1.28647e-09
AL162727.2	0.0767805	0.360246	2.23017	2.27633e-11	2.56666e-10
AL513218.1	0.179578	0.460676	1.35915	3.81444e-09	2.39951e-08
IGHV7-56	8.54947	1.00491	-3.08877	0.00409321	0.00679813
MANEAL	2.41345	6.7262	1.4787	6.64581e-07	2.47991e-06
NPM1P37	0.0896221	0.211711	1.24017	3.88656e-08	1.92964e-07
RPL21P136	0.175055	0.398129	1.18543	3.16914e-05	8.18719e-05
SSTR1	10.4459	4.65193	-1.16704	0.0369687	0.0499994
MIR23B	1.36372	0.323849	-2.07415	0.00337682	0.00569448
AC092755.1	0.412549	0.89257	1.1134	0.00109291	0.00204509
PLBD1	19.9223	43.3964	1.12319	2.16764e-07	9.01059e-07
AL158801.3	0.0930792	0.209509	1.17049	0.00144893	0.00263701
AC020922.3	0.115431	0.40509	1.81121	7.18416e-09	4.23466e-08
AC005839.1	0.335194	0.753567	1.16874	3.03171e-11	3.29879e-10
FENDRR	6.90697	2.81901	-1.29286	3.72317e-07	1.46861e-06
ADAMTS8	3.83014	1.59307	-1.26559	0.000139967	0.000314151
METTL24	5.06568	1.1074	-2.19358	1.87857e-07	7.93414e-07
TRPM2	0.760808	2.81747	1.8888	1.31825e-13	2.75626e-12
MIR4312	0.163745	0.559064	1.77157	6.69091e-06	1.99215e-05
PGM5P4	2.93285	0.688753	-2.09024	7.80256e-10	5.91679e-09
AC008738.2	0.152534	0.316487	1.05302	0.0259483	0.0363549
RNU6-640P	0.087379	0.351271	2.00722	0.00182265	0.00324724
AC026356.2	0.173242	0.536534	1.63088	8.85347e-11	8.52346e-10
KRT18P1	0.0782718	0.240156	1.61741	2.3235e-09	1.54999e-08
MADCAM1	2.88535	1.39865	-1.04471	0.00285274	0.00488353
MFAP4	179.954	66.9093	-1.42735	4.05056e-10	3.30314e-09
IGKV6D-41	2.45155	0.338588	-2.85609	0.00160397	0.0028917
CENPK	0.704318	2.48139	1.81685	5.58733e-15	1.9368e-13
SH3BGR	7.60765	1.73472	-2.13275	8.52685e-07	3.10778e-06
AP000943.4	0.128203	0.431468	1.75083	5.03928e-08	2.43043e-07
AC100821.1	0.122243	0.301618	1.30297	2.03092e-09	1.3748e-08
IKBIP	1.6802	3.6544	1.121	4.62503e-14	1.12574e-12
RNU6-302P	0.0870857	0.364273	2.06451	4.9374e-06	1.5127e-05
TFEC	0.377742	0.976008	1.36949	1.61788e-06	5.53203e-06
RPL7AP28	0.55359	0.18221	-1.60321	2.0101e-05	5.43166e-05
HK3	0.410785	1.20289	1.55005	2.56293e-07	1.05151e-06
MIR378J	0.283612	0.788005	1.47429	1.75368e-06	5.95273e-06
AC135050.3	0.216775	0.438689	1.017	3.0457e-05	7.89653e-05
HOXC-AS2	0.0146633	0.520114	5.14854	5.63302e-18	1.80453e-15
RNU4-38P	0.0556157	0.555251	3.31958	5.03571e-09	3.07177e-08
TOMM40	11.4937	25.4814	1.1486	1.85455e-11	2.13407e-10
AC091588.1	0.179587	0.648755	1.85299	5.49571e-08	2.61841e-07
AL139246.2	0.0734078	0.245159	1.73971	7.21881e-08	3.35236e-07
FUT4	4.31107	9.55155	1.14769	1.54615e-07	6.65188e-07
AC092755.2	0.243101	0.531266	1.12788	4.66633e-07	1.80885e-06
AC005086.4	0.112936	0.327796	1.53729	9.28139e-05	0.000216611
MIR558	0.121469	0.272727	1.16687	0.00191751	0.00340244
NPM1P46	0.0816748	0.228109	1.48176	8.78463e-09	5.0927e-08
LINC01914	0.0248564	0.417481	4.07002	2.99242e-15	1.18182e-13
TEX45	0.195816	0.547744	1.484	2.2242e-06	7.37219e-06
AC022973.4	0.0746211	0.29995	2.00706	1.3708e-11	1.63105e-10
PYCR3	2.62381	6.41732	1.29031	4.98306e-11	5.11626e-10
ZNF678	0.588467	1.3471	1.19482	3.79672e-15	1.42891e-13
AC021739.4	0.0694827	0.232302	1.74128	3.30857e-08	1.67055e-07
AC016526.2	0.0904709	0.279579	1.62773	5.12518e-07	1.96754e-06
KCNS1	0.0460528	0.28919	2.65066	0.00184607	0.00328531
ASCL5	0.0669389	0.262268	1.97013	2.05206e-05	5.5394e-05
U73169.1	0.139098	0.334303	1.26506	5.75155e-05	0.000140253
ASS1P2	0.127121	0.315686	1.31229	1.21318e-08	6.78851e-08
VTRNA1-3	1.33241	0.61402	-1.11768	0.0331108	0.0452518
ACTBL2	0.0157478	0.362142	4.52333	1.97906e-11	2.26801e-10
R3HDML	0.0317233	0.333439	3.3938	1.8626e-11	2.14223e-10
MAGEA1	0.00654755	2.20578	8.39611	6.67871e-05	0.000160779
CAMKV	0.0342022	0.262995	2.94287	0.0297997	0.0411814
CASK	4.41261	10.7736	1.2878	1.39211e-14	4.11262e-13
Z83851.1	1.29388	2.65398	1.03645	5.11205e-08	2.45864e-07
GAPDHP62	0.0401583	0.221713	2.46492	1.96664e-14	5.52558e-13
AC233266.2	0.887412	0.257589	-1.78454	0.0137846	0.0204707
FCER1A	4.03204	1.46034	-1.46521	1.95541e-10	1.72341e-09
ZBTB7C	9.81031	3.47596	-1.49689	1.3724e-06	4.7691e-06
EEF1E1P1	0.129714	0.573603	2.14472	6.60836e-12	8.58359e-11
SNORA38	0.128786	0.362596	1.49338	5.52625e-05	0.00013529
DHRSX-IT1	0.160648	0.348975	1.11922	2.08787e-05	5.62688e-05
BST2	54.2721	111.516	1.03896	4.83604e-05	0.000119886
CCDC162P	0.0568677	0.433574	2.9306	3.07162e-10	2.59264e-09
IQCH	0.152368	0.396399	1.37939	1.65475e-07	7.07152e-07
AC026740.1	0.394259	1.57614	1.99918	1.30054e-09	9.23072e-09
AC005326.1	0.237672	0.612454	1.36563	0.000413095	0.000841331
RNU6-238P	0.252519	0.824108	1.70644	6.99935e-06	2.07461e-05
AC073333.1	0.169446	0.63268	1.90065	1.62207e-14	4.69895e-13
AC015660.2	0.0699702	0.289945	2.05097	0.000302422	0.000632968
AL035461.2	0.613062	2.13366	1.79923	1.72353e-12	2.60602e-11
SNORC	0.668811	2.81377	2.07283	5.99702e-09	3.59163e-08
RPL7AP3	0.158157	0.380166	1.26527	4.68055e-08	2.27177e-07
ARC	7.96101	0.806347	-3.30348	1.19085e-06	4.19094e-06
KCNH4	0.103782	0.260884	1.32986	3.43935e-06	1.09198e-05
AC025161.1	0.0774631	0.220451	1.50888	9.97984e-08	4.49565e-07
ADAM33	4.61408	1.63152	-1.49983	6.03091e-07	2.2751e-06
ADAT2	0.585348	1.61507	1.46423	2.06024e-13	4.06475e-12
SYNC	3.83374	1.66047	-1.20716	0.00131213	0.00240959
CYP51A1P2	0.141817	0.364173	1.36059	1.23569e-08	6.89531e-08
PRDX3P2	0.218597	0.557222	1.34998	8.36822e-10	6.2756e-09
NAP1L5	4.12245	1.64979	-1.32122	0.000496589	0.000996515
SLC26A6	2.17062	4.72499	1.1222	2.33515e-08	1.2189e-07
AC004494.1	0.105823	0.231263	1.12789	0.000591192	0.00116496
AL049869.3	0.271522	0.597157	1.13704	5.62886e-07	2.13784e-06
AC069528.2	0.219782	0.469112	1.09386	6.12943e-07	2.30799e-06
IDO1	1.44255	20.6554	3.83983	3.85286e-08	1.91514e-07
MIR222HG	0.629303	1.69896	1.43283	4.14358e-07	1.62215e-06
ARL5B	4.63098	9.29859	1.00569	1.66064e-10	1.49886e-09
PDZD2	2.16426	0.96398	-1.1668	0.00879386	0.0136325
AC004009.2	0.0754954	0.31212	2.04764	0.0010008	0.00189009
RPSAP8	0.540411	1.2851	1.24975	8.82017e-05	0.00020673
LINC01234	0.0085092	0.998074	6.87398	3.00631e-13	5.68103e-12
RN7SL81P	0.242807	0.566293	1.22174	2.94002e-06	9.49466e-06
AKR1B10P1	4.85347	0.749711	-2.69461	6.9887e-07	2.59575e-06
PTMAP5	5.06388	10.7238	1.08251	1.74819e-08	9.4036e-08
AC020978.9	0.207872	0.437817	1.07464	1.46926e-07	6.36018e-07
ASLP1	0.467637	1.04538	1.16057	1.30396e-07	5.7064e-07
C4orf46	1.74116	3.75981	1.11061	2.89018e-14	7.59622e-13
TMEM240	1.08721	0.469408	-1.21172	0.00388098	0.00647785
ADAMTS7	0.80991	2.10639	1.37894	5.9189e-10	4.6392e-09
FAM189A1	0.733021	0.365023	-1.00587	9.02782e-06	2.61967e-05
HMGA2	0.0679624	1.50637	4.4702	1.46576e-13	3.01679e-12
ELFN1-AS1	0.602014	5.08526	3.07845	2.01116e-09	1.36368e-08
FANCB	0.175242	0.791432	2.17512	5.98231e-17	6.66477e-15
TXNIP	307.522	139.741	-1.13793	1.09154e-06	3.8743e-06
MACC1	2.83364	8.66461	1.61248	4.89853e-10	3.919e-09
GSN	116.931	38.6993	-1.59528	7.28678e-14	1.64988e-12
AP003170.3	0.235305	0.597428	1.34423	1.69582e-06	5.76857e-06
TTC13	2.68872	5.82988	1.11655	1.11626e-14	3.4055e-13
SLC22A20P	0.128469	0.421834	1.71526	9.76623e-07	3.50867e-06
TEF	8.49108	3.62451	-1.22816	1.59501e-09	1.10511e-08
MIR3142HG	0.5167	1.05419	1.02873	2.67367e-05	7.03626e-05
AC211476.2	0.138166	0.382017	1.46723	5.94003e-09	3.56197e-08
IGHVIII-67-2	5.30618	0.652628	-3.02334	0.00223945	0.00392056
HSPE1P8	0.158606	0.421502	1.41009	1.49264e-07	6.45512e-07
DEPDC1	0.856365	3.55018	2.05159	3.81537e-14	9.58896e-13
MAPK10	1.51194	0.546457	-1.46822	1.06154e-07	4.75516e-07
URB2	1.30768	3.89343	1.57403	9.61267e-18	2.47421e-15
BRIX1	2.76592	7.56942	1.45243	1.40575e-17	2.91472e-15
CACNA1E	0.0360278	0.2808	2.96236	6.61595e-06	1.9714e-05
DNAJC3-DT	0.698002	1.39643	1.00044	9.53381e-05	0.000221831
LDHAL6B	0.0890114	0.240144	1.43184	5.02271e-08	2.42302e-07
AC034105.1	19.1791	2.26829	-3.07986	0.0148416	0.0219097
LMO1	1.45631	0.40472	-1.84733	0.0233457	0.0330635
GPAT3	7.44162	2.43195	-1.6135	6.94555e-08	3.23755e-07
AP000894.4	0.421393	0.962003	1.19088	0.000485098	0.000975207
AC023043.4	0.496365	1.58252	1.67275	1.43218e-11	1.69239e-10
CEND1	0.955392	0.428054	-1.1583	0.00122212	0.00226192
AL390728.3	0.162708	0.4407	1.43751	0.000160475	0.000356217
ASPHD1	2.25426	7.98325	1.82432	8.45888e-07	3.08652e-06
AL132800.1	0.128404	0.262621	1.03229	9.7694e-05	0.000226795
NR6A1	0.374384	1.07295	1.51899	1.3391e-09	9.47142e-09
OLFML2B	3.10122	14.3338	2.20851	1.4168e-11	1.67687e-10
RNU7-125P	0.164404	0.55114	1.74517	9.15959e-05	0.000214103
ABCC4	1.82993	3.96475	1.11544	1.74912e-06	5.93816e-06
AC090772.1	0.109871	0.248079	1.17499	1.35399e-05	3.78763e-05
TAS2R15P	0.108735	0.224476	1.04575	6.49405e-06	1.93796e-05
C6orf223	0.236274	3.81274	4.0123	9.38263e-12	1.17116e-10
SMS	20.6222	41.2955	1.00179	5.45016e-15	1.89806e-13
AC069544.1	0.297819	0.656731	1.14087	4.80953e-09	2.94745e-08
GNRH2	0.0940313	0.222739	1.24414	0.000479019	0.000964282
SMG7-AS1	0.165206	0.332367	1.00851	1.30054e-09	9.23072e-09
SLC12A8	1.5331	4.29379	1.4858	2.46892e-14	6.65302e-13
AL031673.1	0.632602	1.48311	1.22925	4.82584e-06	1.48176e-05
SLC19A3	0.870876	3.21799	1.88562	0.000601524	0.00118396
AC004232.3	0.226849	0.513896	1.17974	2.62473e-08	1.35554e-07
GBP4	6.22414	20.7937	1.7402	6.6558e-05	0.000160244
MORC4	2.32675	6.07793	1.38526	2.92537e-14	7.66172e-13
GIF	268.083	11.2917	-4.56935	0.00148577	0.00269728
ZNF300P1	0.597237	0.290433	-1.0401	6.31312e-05	0.000152519
GIP	22.5977	0.584456	-5.27294	0.000193373	0.000421472
APLN	0.400226	3.47494	3.1181	3.86161e-14	9.68343e-13
HSP90AA6P	0.117691	0.305605	1.37666	8.08139e-09	4.71538e-08
ILDR2	0.118634	0.297444	1.3261	4.5522e-05	0.000113415
PRSS41	0.116067	0.774217	2.73778	0.000562389	0.00111457
C11orf96	93.1809	27.7954	-1.74519	0.000186814	0.000408528
SMCO2	0.103064	0.250336	1.28033	3.10374e-07	1.24914e-06
RF00190	0.283191	0.666613	1.23508	9.20877e-06	2.66768e-05
AC105277.1	1.18567	0.578971	-1.03414	4.38855e-07	1.71088e-06
ZRANB3	0.332672	0.677809	1.02678	6.1244e-12	8.03419e-11
SYT13	2.75274	11.7554	2.09438	2.39296e-05	6.36332e-05
AP005271.1	0.0439845	0.250047	2.50713	0.0153007	0.0225146
LIF	1.19238	7.41004	2.63564	2.23005e-16	1.57532e-14
AP000553.2	0.0610046	0.220795	1.85571	3.2879e-06	1.05015e-05
AC114956.1	0.0783288	0.218126	1.47754	0.000140855	0.000315987
RN7SKP180	0.0769597	0.226685	1.55852	2.99728e-06	9.66702e-06
RNU1-134P	0.338423	0.687762	1.02308	0.00165499	0.00297716
CACNB2	2.76184	0.851861	-1.69694	0.00395895	0.00659275
NCOA7	9.32991	19.5668	1.06848	6.58478e-09	3.9133e-08
AC132825.1	0.205233	0.492049	1.26154	0.0253253	0.0355533
ZIC2	0.171076	2.40593	3.81389	1.9092e-07	8.04834e-07
ANKLE1	0.122715	0.298384	1.28186	0.000974269	0.0018445
AC008735.2	1.04108	2.80154	1.42814	3.05617e-10	2.58057e-09
APBB1	6.07163	2.8807	-1.07566	5.34673e-05	0.000131354
RGMB	6.9227	3.24201	-1.09444	7.64329e-08	3.53118e-07
WNT9A	3.55917	1.39535	-1.35092	0.000496589	0.000996515
IGHV3OR16-8	20.8749	2.68655	-2.95795	0.0173411	0.02525
AC068587.2	0.772192	2.11162	1.45132	0.00166375	0.00299145
AC090181.3	0.184521	0.606566	1.71688	2.30156e-10	1.99995e-09
WASIR2	0.107521	0.331392	1.62392	1.02153e-05	2.92902e-05
SNORD116-1	0.627514	0.226601	-1.4695	0.007746	0.0121451
IMMP1LP1	0.148925	0.309499	1.05535	1.49689e-05	4.15415e-05
AL353807.4	0.43088	1.64379	1.93167	1.72912e-11	2.00831e-10
CCDC87	0.127011	0.269718	1.0865	4.40141e-05	0.000110062
RHEBL1	0.294045	1.03623	1.81724	1.61041e-13	3.27836e-12
NFE2L3	2.93212	17.8699	2.60752	9.05492e-19	1.05738e-15
RGS17P1	0.216026	0.450546	1.06047	2.39305e-06	7.86663e-06
TNNT1	0.404681	2.11612	2.38656	7.80718e-07	2.86882e-06
NUP37	2.87041	6.11609	1.09135	1.61223e-14	4.67651e-13
AC087362.2	0.100569	0.211399	1.07178	7.52861e-05	0.000179387
ATP6V1B1	0.226122	0.719361	1.66962	1.37239e-06	4.7691e-06
AC104564.5	0.0822868	0.219409	1.41489	1.01608e-06	3.63416e-06
GPR176	0.748496	2.05976	1.46041	1.7478e-10	1.56742e-09
ASPA	1.33959	0.340719	-1.97514	2.91856e-15	1.15469e-13
FANCD2	0.701869	2.72224	1.95552	2.14449e-16	1.53424e-14
CD55	30.3343	80.6876	1.4114	1.84701e-06	6.23176e-06
HIGD1AP17	0.0960111	0.213404	1.15231	0.00118291	0.00219534
PDCD2L	2.62172	6.26471	1.25674	1.62945e-13	3.3081e-12
SCUBE1	2.58133	0.669424	-1.94712	3.13949e-08	1.59236e-07
SLC28A1	2.26446	0.108777	-4.37973	0.00648721	0.0103342
SPDYE1	0.267162	0.553945	1.05203	6.754e-07	2.51533e-06
LINC02321	0.0798606	0.604236	2.91956	1.04907e-09	7.64211e-09
ENTPD3	3.92271	1.55812	-1.33204	7.93308e-09	4.63463e-08
LRRC3	5.01404	1.80842	-1.47124	5.17107e-05	0.000127472
CHRM2	4.9446	0.846613	-2.54608	3.62646e-05	9.24913e-05
HSPE1	21.8716	57.455	1.39337	1.07584e-14	3.33212e-13
MTND4LP5	0.411361	1.06084	1.36673	0.000636639	0.00124738
EFCAB10	0.133523	0.314251	1.23483	3.99352e-11	4.22422e-10
AGPAT5	4.27487	9.48443	1.14968	3.16332e-11	3.41709e-10
PPP1R1A	12.0245	0.93408	-3.68629	9.32473e-10	6.89137e-09
Z94721.1	0.323298	1.06422	1.71886	3.3004e-11	3.54819e-10
MIR6739	0.448462	1.5942	1.82977	1.67221e-09	1.15431e-08
RPS26P6	0.981315	1.99812	1.02586	8.9355e-05	0.000209192
RNA5SP317	0.368919	0.93326	1.33898	3.17348e-06	1.0184e-05
HNRNPA3P9	0.148772	0.511354	1.78122	5.03759e-13	8.85453e-12
AC005726.1	0.538327	1.16485	1.11359	1.16945e-08	6.56001e-08
HCP5	10.3181	20.6694	1.00232	9.03159e-06	2.61975e-05
RN7SL395P	0.146466	0.304004	1.05352	0.000861121	0.00164349
RNA5SP108	0.148502	0.501293	1.75517	1.41027e-06	4.88614e-06
ALG1L3P	0.0316797	0.293848	3.21344	7.90114e-08	3.63979e-07
IGKV1OR22-1	7.7604	0.648614	-3.5807	0.00196357	0.00347508
CASC9	0.387864	3.55807	3.19747	2.22274e-09	1.48979e-08
PLXNC1	1.55914	3.16456	1.02126	2.58275e-05	6.82264e-05
MIR624	0.110622	0.288925	1.38506	0.00160947	0.00290137
AL136980.1	0.0862455	0.227165	1.39722	8.21961e-05	0.000193994
HAUS7	0.22746	0.566814	1.31726	1.82154e-14	5.18293e-13
AL451050.2	0.164145	0.666327	2.02126	2.72032e-14	7.21774e-13
AC007036.2	0.263255	0.550887	1.0653	0.000346668	0.000717328
AL353194.1	0.994475	2.1366	1.10331	2.88015e-07	1.16797e-06
AC091959.1	0.268881	0.585538	1.1228	0.000777739	0.00149765
AL049612.1	0.0998508	0.316213	1.66305	0.0163827	0.0239447
AC097493.2	0.153535	0.602004	1.97121	1.06173e-08	6.02057e-08
APOC1	5.4983	37.623	2.77456	6.05531e-13	1.03826e-11
MASTL	1.9935	5.53762	1.47396	2.51071e-17	4.25926e-15
DCN	64.7223	28.5069	-1.18295	2.80913e-07	1.1431e-06
KRTAP4-1	0.00557759	0.576412	6.69131	3.8237e-08	1.90403e-07
LINC00707	0.101746	0.210403	1.04819	0.00612409	0.00980108
MMP13	0.0360996	0.807731	4.48382	1.08025e-11	1.32175e-10
SNORA1B	0.162013	0.462883	1.51454	0.000122935	0.000279253
AC010326.3	2.77205	6.05664	1.12756	1.5195e-09	1.06033e-08
RECQL4	1.62996	9.24635	2.50405	1.20516e-16	1.05008e-14
CABLES2	2.87173	6.02565	1.0692	2.13373e-08	1.12557e-07
AC092535.4	0.485253	1.97761	2.02695	1.98575e-10	1.7486e-09
IMMP1LP3	0.129879	0.421729	1.69915	7.23219e-06	2.13683e-05
ERBB2	17.214	74.4202	2.11212	0.00347659	0.00584864
KLF2P1	0.00261014	0.630675	7.91662	2.90423e-11	3.17995e-10
C2orf27A	0.370703	1.17316	1.66207	5.12157e-15	1.80895e-13
AC020612.1	0.168596	0.435549	1.36926	9.81544e-09	5.61781e-08
MFSD12	6.53103	14.2064	1.12116	7.28678e-14	1.64988e-12
ANO5	2.2955	1.02877	-1.15789	2.76764e-05	7.2588e-05
C5orf66-AS1	9.14205	1.1736	-2.96157	4.86002e-13	8.57395e-12
AC104297.1	0.168412	0.358582	1.09031	7.61014e-08	3.51877e-07
DHCR7	10.1159	20.3679	1.00967	1.51976e-06	5.22444e-06
AADAC	24.3882	6.86955	-1.8279	0.00337304	0.00568874
CKS2	25.9961	82.7347	1.6702	1.10898e-12	1.77508e-11
GJB4	0.292223	1.46977	2.33045	5.75529e-08	2.72701e-07
PPIAP50	0.121651	0.336722	1.46881	1.51922e-07	6.5486e-07
FOXC1	3.10222	8.74695	1.49548	7.00634e-08	3.26249e-07
GAS8-AS1	0.117149	0.393893	1.74946	4.75123e-08	2.3039e-07
AP4B1-AS1	0.220444	0.500689	1.1835	3.58852e-08	1.79771e-07
IGLV8OR8-1	1.27354	0.16426	-2.95479	0.00355444	0.00597108
AC226118.1	0.0741448	0.370188	2.31984	0.00057569	0.00113821
ZNF525	0.550452	1.59315	1.53319	1.38062e-10	1.27489e-09
ITCH-IT1	0.303513	0.756403	1.3174	6.09867e-06	1.83066e-05
ADAT1	2.71984	5.54304	1.02716	4.04148e-15	1.50835e-13
EME1	0.252043	1.47074	2.5448	1.33161e-17	2.89503e-15
LINC00941	0.10997	1.40743	3.67788	1.06139e-10	1.00625e-09
LINC01419	0.00308179	0.300641	6.60813	5.69581e-06	1.72336e-05
RPS26P47	2.97096	6.35123	1.09611	0.0132888	0.0198014
HSPH1	6.63684	20.4306	1.62216	1.83344e-16	1.37312e-14
RRM2	5.86599	19.0681	1.70072	7.79066e-13	1.29515e-11
RF00586	0.191844	0.426821	1.1537	5.27402e-05	0.000129796
AL807757.2	0.169816	0.495737	1.5456	2.37752e-08	1.23875e-07
KRT18	116.06	285.305	1.29763	4.13605e-08	2.03647e-07
SKA1	0.863446	3.68471	2.09337	4.69408e-15	1.69539e-13
WASHC5-AS1	0.0722785	0.367962	2.34792	4.78458e-14	1.15696e-12
RAD18	1.3624	2.86942	1.07461	2.39834e-13	4.64585e-12
AC124947.2	0.406919	1.43707	1.82032	2.44605e-10	2.1141e-09
GINS4	0.401635	1.61262	2.00545	6.04191e-16	3.32424e-14
AC003070.1	1.10838	2.26785	1.03288	7.69172e-06	2.26275e-05
PPIAP78	0.0844457	0.230045	1.44582	3.00737e-06	9.69119e-06
RN7SL246P	0.151038	0.42006	1.47569	9.12015e-07	3.29659e-06
AL034550.1	0.172978	0.772238	2.15845	9.57816e-14	2.09462e-12
RNY1P9	0.392081	0.926321	1.24036	5.81769e-05	0.000141773
GAPLINC	0.114464	0.653147	2.51251	9.22094e-16	4.68219e-14
AL606490.8	0.0622044	0.248128	1.996	5.25562e-05	0.000129357
PLIN4	23.2301	4.01197	-2.53361	2.07042e-09	1.39816e-08
CEBPD	124.036	61.3304	-1.01609	2.37638e-05	6.32524e-05
ZP3	0.639348	1.80339	1.49604	2.25877e-06	7.46909e-06
IGHV3OR16-11	6.35138	0.932565	-2.76779	0.00450837	0.00740907
FKBP10	6.55146	34.7734	2.40809	1.09089e-09	7.89535e-09
CDH3	1.86129	9.06109	2.28338	1.20458e-11	1.45492e-10
RPL22L1	9.60275	26.6231	1.47116	3.57209e-06	1.12964e-05
CHRNA1	0.0478096	0.454757	3.24972	3.26718e-15	1.26581e-13
ZNF792	1.08514	2.33217	1.10378	1.55729e-12	2.38362e-11
RF00422	0.17385	0.416458	1.26033	8.01757e-06	2.34997e-05
AL592295.1	0.447787	0.941487	1.07213	6.53642e-10	5.06121e-09
EFNA1	12.4129	30.2886	1.28694	4.93092e-11	5.0767e-10
FKBP5	14.0462	6.1067	-1.20171	0.000548306	0.00109004
SLAMF8	2.16404	6.43873	1.57305	1.96695e-08	1.04597e-07
C4orf48	8.67208	23.9745	1.46705	3.26204e-07	1.30721e-06
GGT5	3.84934	7.70535	1.00125	0.00032013	0.000666667
RNA5SP305	0.0732676	0.23791	1.69917	0.000222162	0.000478278
CLCN5	0.877501	2.54452	1.53592	2.10902e-13	4.15003e-12
KCNC3	0.349043	1.21752	1.80247	1.17084e-10	1.09748e-09
WDR17	0.44964	0.209672	-1.10064	2.17328e-06	7.22163e-06
TGIF2	3.47915	8.48853	1.28678	2.52956e-14	6.78376e-13
PCDHB2	0.373296	0.864512	1.21157	0.0335659	0.0458122
OVOL3	0.0815603	0.25102	1.62186	1.4863e-07	6.43021e-07
AC004801.2	0.171124	0.63225	1.88545	1.27152e-11	1.52682e-10
LINC01169	0.213613	0.598117	1.48543	0.0019403	0.00343934
NXPH4	0.450448	3.21842	2.83692	1.69734e-07	7.23284e-07
GDAP1	1.15694	2.3316	1.01101	8.10415e-05	0.000191431
DES	1414.67	381.805	-1.88955	6.22573e-09	3.71866e-08
TMPRSS15	28.5104	1.50176	-4.24676	0.00876656	0.0135977
AL139124.1	0.083624	0.220696	1.40007	3.02401e-06	9.735e-06
SCARNA13	0.344655	0.968412	1.49047	1.26294e-09	8.99605e-09
RPL39P38	0.667319	1.55123	1.21697	4.54526e-06	1.40568e-05
RNA5SP195	0.215188	0.5265	1.29084	0.00238872	0.00415589
AL139349.1	0.202044	0.640547	1.66464	9.54661e-09	5.47965e-08
ACSM3	1.07883	2.23714	1.05219	0.000952764	0.00180624
RNU6-807P	0.125772	0.357133	1.50565	5.40563e-05	0.00013267
DDX18	5.78589	11.7875	1.02664	1.01502e-17	2.52548e-15
CCDC148	0.0942067	0.253593	1.42861	5.98719e-05	0.000145461
NECAB1	2.14994	0.483204	-2.15359	2.96506e-05	7.70799e-05
UNC93B2	0.0709767	0.218434	1.62178	0.000113874	0.000260283
AC087477.1	0.161966	0.38685	1.25608	0.000461244	0.000931515
PCDHGA1	0.113672	0.27899	1.29534	1.61538e-05	4.45263e-05
AC004637.1	0.706185	0.234919	-1.58788	0.000389957	0.000798964
MIR194-1	0.12947	0.326982	1.3366	0.00151633	0.00274784
LINC01287	0.00762629	0.449574	5.88143	0.00171	0.00306754
C1orf195	0.29875	0.812551	1.44352	6.73677e-08	3.15138e-07
ULBP3	0.795058	2.24904	1.50018	1.26849e-06	4.4432e-06
LGALS17A	0.0272735	0.417144	3.93497	1.2004e-08	6.72349e-08
MEX3A	0.273816	2.07979	2.92516	7.41888e-16	3.93675e-14
PLAU	5.26898	27.1175	2.36363	2.81067e-15	1.12593e-13
CUZD1	0.134767	0.430781	1.67649	1.31946e-06	4.60588e-06
DDX11	1.28045	3.76223	1.55493	5.12157e-15	1.80895e-13
KRT18P20	0.0769167	0.222678	1.53359	9.77022e-09	5.59694e-08
CBX2	0.365273	2.63906	2.85298	1.96596e-13	3.90282e-12
AL139289.2	0.637133	1.42642	1.16273	1.5079e-06	5.19085e-06
MARS2	2.45903	5.10401	1.05354	2.10928e-11	2.40494e-10
KCP	0.247853	0.714157	1.52676	1.15378e-06	4.07389e-06
ADH7	16.1807	0.922335	-4.13284	5.67508e-12	7.50189e-11
APOC1P1	0.0669934	0.351006	2.38941	1.99161e-09	1.35225e-08
KRT20	216.008	52.7798	-2.03303	0.00209003	0.00368083
GAS2L3	0.740655	2.30375	1.63711	2.00804e-14	5.62074e-13
OSCAR	0.774492	2.44997	1.66144	3.11848e-10	2.62231e-09
PHLDA2	35.2233	81.0342	1.202	2.3971e-07	9.88916e-07
MIR1285-1	0.506807	1.37412	1.439	0.000139195	0.000312575
AC243732.1	0.337688	0.692643	1.03642	6.66726e-10	5.14473e-09
AP005233.2	0.355077	2.32977	2.71398	9.20925e-10	6.82857e-09
IGKV1D-27	16.2435	2.84622	-2.51275	0.0203864	0.0292318
RNU6-937P	0.102264	0.461445	2.17386	2.65379e-05	6.99517e-05
TSPAN13	28.6094	60.7325	1.08598	2.54161e-07	1.04315e-06
AL049844.2	0.245943	0.531737	1.11239	7.20381e-07	2.66687e-06
AC068491.4	0.0406997	0.273114	2.74641	1.90093e-14	5.36791e-13
AC109460.2	0.322751	0.87368	1.43668	1.47932e-11	1.74349e-10
ZNF587B	1.18581	2.83364	1.25678	2.29831e-15	9.584e-14
RNU6-1280P	0.842719	1.68908	1.00312	0.000411241	0.000838098
NR5A2	1.19193	2.47045	1.05148	1.40136e-05	3.90792e-05
CSAG1	0.0472543	6.63282	7.13303	6.19875e-07	2.33174e-06
SHISAL1	4.0802	1.36926	-1.57525	0.00109473	0.00204695
AC087752.2	0.180493	0.524022	1.53768	1.38925e-06	4.82242e-06
CD300E	0.318303	0.812855	1.3526	0.0259466	0.0363548
MNX1-AS2	0.262309	0.8917	1.76529	6.40403e-10	4.97388e-09
AP002336.2	0.207662	0.639583	1.62289	1.78384e-10	1.59533e-09
RNU6-48P	0.110459	0.400728	1.85911	2.58469e-07	1.05967e-06
FAM169A	0.292424	0.69749	1.25411	0.00139303	0.00254479
AC100843.1	0.0594694	0.252419	2.0856	1.97618e-07	8.29476e-07
RNU6-197P	0.167184	0.386984	1.21083	0.00127921	0.0023557
SLC29A2	4.92239	13.4851	1.45393	3.93914e-12	5.43494e-11
HNRNPA1P16	0.34429	0.767505	1.15655	5.41206e-10	4.28393e-09
SPRN	0.430029	0.917651	1.09351	2.66376e-13	5.11137e-12
BARX1	75.9239	18.5518	-2.033	8.26433e-05	0.000194885
RN7SKP150	0.127959	0.367345	1.52145	7.64643e-07	2.81484e-06
HIST1H4L	0.120053	0.321812	1.42254	0.000313169	0.000653508
TREM2	1.10329	9.21215	3.06173	1.55348e-15	6.94352e-14
LINC00431	0.157085	0.3487	1.15044	0.0208	0.0297921
MRVI1	18.7242	8.55331	-1.13035	0.000378546	0.000777616
TRMU	1.25	2.60146	1.0574	4.51525e-14	1.10503e-12
SCD	23.0251	56.0982	1.28475	6.97001e-05	0.000167073
CYP2C18	20.8789	6.39923	-1.70607	6.18898e-05	0.000149908
AC117503.2	0.143678	0.448799	1.64323	7.20815e-10	5.52298e-09
CHL1	1.48612	0.658478	-1.17435	5.53279e-08	2.63272e-07
ENPP7P7	0.148773	0.34443	1.2111	0.000740393	0.00143212
AC244093.5	0.0628184	0.250663	1.99649	1.52337e-10	1.39066e-09
CEP55	2.36862	11.7033	2.30479	3.85467e-17	5.32824e-15
IER5L	4.44192	15.8661	1.83669	5.91783e-13	1.02094e-11
CAND2	2.42412	0.963694	-1.33082	0.0002451	0.000522767
IGFBP3	18.5436	55.2746	1.57569	1.91676e-09	1.3074e-08
AC005162.3	0.0741812	0.273366	1.88171	0.000486512	0.000977715
CACNA1D	0.279411	1.14918	2.04015	7.41815e-11	7.29533e-10
IFNL3P1	0.211071	0.445387	1.07733	0.00542973	0.00878146
TDRKH	1.12125	2.53266	1.17555	6.03767e-10	4.72072e-09
SLC9A4	10.264	1.98444	-2.37079	3.5905e-05	9.16844e-05
AL359636.2	0.072524	0.271311	1.90342	0.000814624	0.00156247
IGHV3-22	4.11403	0.667251	-2.62425	0.0169123	0.0246818
MAP6	2.63495	0.829962	-1.66666	1.31946e-06	4.60588e-06
AC006946.1	0.0618991	0.226253	1.86995	3.74481e-08	1.8689e-07
PPIAP70	0.0997474	0.276352	1.47015	2.58474e-08	1.33642e-07
ARHGAP39	1.41812	5.10678	1.84843	1.03432e-15	5.05712e-14
FGF19	0.00662102	2.07811	8.294	8.05377e-12	1.02588e-10
AC012254.1	0.0578837	0.259933	2.16691	2.11446e-05	5.6951e-05
TRAJ34	0.139456	0.496427	1.83177	0.00943752	0.0145407
HMGN2P20	0.137086	0.37721	1.46029	4.4092e-08	2.15485e-07
TUBB4A	1.61361	0.650531	-1.31061	0.0014006	0.0025578
KCNAB3	0.148916	0.342267	1.20062	5.11205e-08	2.45864e-07
MYOZ1	0.567986	0.239353	-1.24671	0.0249184	0.0350347
WFDC1	3.36357	1.60338	-1.06888	2.36561e-06	7.78674e-06
THEM5	0.889168	2.19615	1.30445	0.00203595	0.00359352
PRSS56	0.00532019	0.571434	6.74697	0.000109927	0.000252213
RN7SKP239	0.232455	0.529884	1.18873	1.45176e-05	4.03907e-05
PPIAP39	0.20566	0.514277	1.32229	9.9179e-06	2.85025e-05
AC078778.1	0.170382	0.825367	2.27626	1.17137e-13	2.50064e-12
BGN	30.5672	229.696	2.90967	1.15852e-16	1.03358e-14
CNR1	1.68074	0.778978	-1.10944	2.34351e-05	6.24527e-05
[truncated: 4,740 more rows]
