# Supplementary material for: Prognostic Prediction Using a Stemness Index-Related Signature in a Cohort of Gastric Cancer
Source: Front Mol Biosci. 2020 Sep 4;7:570702. doi: 10.3389/fmolb.2020.570702 (PMC7504590; doi:10.3389/fmolb.2020.570702)
Supplement: Supplementary file 4 [file Table_2.XLSX]

## Sheet: Sheet1
ONTOLOGY	ID	Description	GeneRatio	BgRatio	pvalue	p.adjust	qvalue	geneID	Count
BP	GO:0000280	nuclear division	44181	407/18670	1.65055e-17	4.53901e-15	1.73742e-15	BUB1/BUB1B/KIF14/NCAPH/RACGAP1/CENPF/TPX2/RAD54L/KIF18B/KIF4A/TTK/SGO2	12
BP	GO:0048285	organelle fission	44181	449/18670	5.40102e-17	6.19376e-15	2.37082e-15	BUB1/BUB1B/KIF14/NCAPH/RACGAP1/CENPF/TPX2/RAD54L/KIF18B/KIF4A/TTK/SGO2	12
BP	GO:0000819	sister chromatid segregation	44120	189/18670	6.75683e-17	6.19376e-15	2.37082e-15	BUB1/BUB1B/KIF14/NCAPH/RACGAP1/CENPF/KIF18B/KIF4A/TTK/SGO2	10
BP	GO:0000070	mitotic sister chromatid segregation	44090	151/18670	1.26861e-15	8.72168e-14	3.33844e-14	BUB1/BUB1B/KIF14/NCAPH/RACGAP1/CENPF/KIF18B/KIF4A/TTK	9
BP	GO:0098813	nuclear chromosome segregation	44120	262/18670	1.85543e-15	9.1828e-14	3.51495e-14	BUB1/BUB1B/KIF14/NCAPH/RACGAP1/CENPF/KIF18B/KIF4A/TTK/SGO2	10
BP	GO:0140014	mitotic nuclear division	44120	264/18670	2.00352e-15	9.1828e-14	3.51495e-14	BUB1/BUB1B/KIF14/NCAPH/RACGAP1/CENPF/TPX2/KIF18B/KIF4A/TTK	10
BP	GO:0007059	chromosome segregation	44120	321/18670	1.43519e-14	5.63826e-13	2.15819e-13	BUB1/BUB1B/KIF14/NCAPH/RACGAP1/CENPF/KIF18B/KIF4A/TTK/SGO2	10
BP	GO:0051321	meiotic cell cycle	44028	249/18670	7.1248e-10	2.44915e-08	9.37474e-09	BUB1/BUB1B/NCAPH/RAD54L/TTK/SGO2/XRCC2	7
BP	GO:0140013	meiotic nuclear division	43998	172/18670	4.15599e-09	1.26989e-07	4.86081e-08	BUB1/BUB1B/NCAPH/RAD54L/TTK/SGO2	6
BP	GO:1903046	meiotic cell cycle process	43998	188/18670	7.08809e-09	1.94922e-07	7.46115e-08	BUB1/BUB1B/NCAPH/RAD54L/TTK/SGO2	6
BP	GO:0045132	meiotic chromosome segregation	43967	90/18670	9.7447e-09	2.23316e-07	8.54798e-08	BUB1/BUB1B/NCAPH/TTK/SGO2	5
BP	GO:0051304	chromosome separation	43967	90/18670	9.7447e-09	2.23316e-07	8.54798e-08	BUB1/BUB1B/NCAPH/CENPF/TTK	5
BP	GO:0007094	mitotic spindle assembly checkpoint	43937	34/18670	1.64223e-08	2.82258e-07	1.08041e-07	BUB1/BUB1B/CENPF/TTK	4
BP	GO:0031577	spindle checkpoint	43937	34/18670	1.64223e-08	2.82258e-07	1.08041e-07	BUB1/BUB1B/CENPF/TTK	4
BP	GO:0071173	spindle assembly checkpoint	43937	34/18670	1.64223e-08	2.82258e-07	1.08041e-07	BUB1/BUB1B/CENPF/TTK	4
BP	GO:0071174	mitotic spindle checkpoint	43937	34/18670	1.64223e-08	2.82258e-07	1.08041e-07	BUB1/BUB1B/CENPF/TTK	4
BP	GO:0051983	regulation of chromosome segregation	43967	103/18670	1.92863e-08	3.11984e-07	1.1942e-07	BUB1/BUB1B/RACGAP1/CENPF/TTK	5
BP	GO:0045841	negative regulation of mitotic metaphase/anaphase transition	43937	36/18670	2.08375e-08	3.1835e-07	1.21857e-07	BUB1/BUB1B/CENPF/TTK	4
BP	GO:1902100	negative regulation of metaphase/anaphase transition of cell cycle	43937	37/18670	2.33512e-08	3.37978e-07	1.2937e-07	BUB1/BUB1B/CENPF/TTK	4
BP	GO:2000816	negative regulation of mitotic sister chromatid separation	43937	39/18670	2.90512e-08	3.99453e-07	1.52901e-07	BUB1/BUB1B/CENPF/TTK	4
BP	GO:1905819	negative regulation of chromosome separation	43937	40/18670	3.22625e-08	4.22484e-07	1.61717e-07	BUB1/BUB1B/CENPF/TTK	4
BP	GO:1901990	regulation of mitotic cell cycle phase transition	44028	444/18670	3.90053e-08	4.71957e-07	1.80654e-07	BUB1/BUB1B/KIF14/CENPF/TPX2/TTK/PLK4	7
BP	GO:0033048	negative regulation of mitotic sister chromatid segregation	43937	42/18670	3.94728e-08	4.71957e-07	1.80654e-07	BUB1/BUB1B/CENPF/TTK	4
BP	GO:0033046	negative regulation of sister chromatid segregation	43937	44/18670	4.78242e-08	5.47985e-07	2.09755e-07	BUB1/BUB1B/CENPF/TTK	4
BP	GO:0051985	negative regulation of chromosome segregation	43937	45/18670	5.24629e-08	5.77092e-07	2.20896e-07	BUB1/BUB1B/CENPF/TTK	4
BP	GO:0007135	meiosis II	43906	10/18670	6.17403e-08	6.28837e-07	2.40703e-07	BUB1/BUB1B/SGO2	3
BP	GO:0061983	meiosis II cell cycle process	43906	10/18670	6.17403e-08	6.28837e-07	2.40703e-07	BUB1/BUB1B/SGO2	3
BP	GO:1901987	regulation of cell cycle phase transition	44028	480/18670	6.65217e-08	6.53339e-07	2.50082e-07	BUB1/BUB1B/KIF14/CENPF/TPX2/TTK/PLK4	7
BP	GO:0030071	regulation of mitotic metaphase/anaphase transition	43937	51/18670	8.77213e-08	8.3184e-07	3.18408e-07	BUB1/BUB1B/CENPF/TTK	4
BP	GO:0045839	negative regulation of mitotic nuclear division	43937	52/18670	9.49825e-08	8.70673e-07	3.33272e-07	BUB1/BUB1B/CENPF/TTK	4
BP	GO:1902099	regulation of metaphase/anaphase transition of cell cycle	43937	53/18670	1.02683e-07	9.109e-07	3.4867e-07	BUB1/BUB1B/CENPF/TTK	4
BP	GO:0007091	metaphase/anaphase transition of mitotic cell cycle	43937	54/18670	1.10841e-07	9.4227e-07	3.60678e-07	BUB1/BUB1B/CENPF/TTK	4
BP	GO:0070601	centromeric sister chromatid cohesion	43906	12/18670	1.13072e-07	9.4227e-07	3.60678e-07	BUB1/BUB1B/SGO2	3
BP	GO:0044784	metaphase/anaphase transition of cell cycle	43937	56/18670	1.28597e-07	1.04012e-06	3.98132e-07	BUB1/BUB1B/CENPF/TTK	4
BP	GO:0010965	regulation of mitotic sister chromatid separation	43937	57/18670	1.38231e-07	1.0861e-06	4.15732e-07	BUB1/BUB1B/CENPF/TTK	4
BP	GO:0051306	mitotic sister chromatid separation	43937	60/18670	1.70381e-07	1.26634e-06	4.84725e-07	BUB1/BUB1B/CENPF/TTK	4
BP	GO:0051784	negative regulation of nuclear division	43937	60/18670	1.70381e-07	1.26634e-06	4.84725e-07	BUB1/BUB1B/CENPF/TTK	4
BP	GO:1905818	regulation of chromosome separation	43937	62/18670	1.94712e-07	1.4091e-06	5.39367e-07	BUB1/BUB1B/CENPF/TTK	4
BP	GO:0070192	chromosome organization involved in meiotic cell cycle	43937	65/18670	2.35951e-07	1.66376e-06	6.36844e-07	BUB1/BUB1B/NCAPH/SGO2	4
BP	GO:0033047	regulation of mitotic sister chromatid segregation	43937	68/18670	2.83378e-07	1.94822e-06	7.45731e-07	BUB1/BUB1B/CENPF/TTK	4
BP	GO:0033045	regulation of sister chromatid segregation	43937	80/18670	5.46943e-07	3.66852e-06	1.40422e-06	BUB1/BUB1B/CENPF/TTK	4
BP	GO:0007052	mitotic spindle organization	43937	106/18670	1.69506e-06	1.10986e-05	4.24826e-06	RACGAP1/TPX2/KIF4A/TTK	4
BP	GO:0007018	microtubule-based movement	43967	283/18670	2.94257e-06	1.88188e-05	7.20336e-06	KIF14/RACGAP1/KIF15/KIF18B/KIF4A	5
BP	GO:1902850	microtubule cytoskeleton organization involved in mitosis	43937	131/18670	3.94669e-06	2.46668e-05	9.44184e-06	RACGAP1/TPX2/KIF4A/TTK	4
BP	GO:2001251	negative regulation of chromosome organization	43937	146/18670	6.07122e-06	3.71019e-05	1.42017e-05	BUB1/BUB1B/CENPF/TTK	4
BP	GO:0007088	regulation of mitotic nuclear division	43937	164/18670	9.62042e-06	5.75134e-05	2.20147e-05	BUB1/BUB1B/CENPF/TTK	4
BP	GO:0007093	mitotic cell cycle checkpoint	43937	165/18670	9.85434e-06	5.76584e-05	2.20702e-05	BUB1/BUB1B/CENPF/TTK	4
BP	GO:0007051	spindle organization	43937	170/18670	1.10876e-05	6.35227e-05	2.43149e-05	RACGAP1/TPX2/KIF4A/TTK	4
BP	GO:0090307	mitotic spindle assembly	43906	56/18670	1.39233e-05	7.81408e-05	2.99104e-05	RACGAP1/TPX2/KIF4A	3
BP	GO:0051783	regulation of nuclear division	43937	188/18670	1.64863e-05	9.06745e-05	3.47079e-05	BUB1/BUB1B/CENPF/TTK	4
BP	GO:0010389	regulation of G2/M transition of mitotic cell cycle	43937	196/18670	1.9422e-05	0.000104726	4.00866e-05	KIF14/CENPF/TPX2/PLK4	4
BP	GO:0007062	sister chromatid cohesion	43906	63/18670	1.98733e-05	0.000105099	4.02294e-05	BUB1/BUB1B/SGO2	3
BP	GO:1902749	regulation of cell cycle G2/M phase transition	43937	213/18670	2.69181e-05	0.00013967	5.34621e-05	KIF14/CENPF/TPX2/PLK4	4
BP	GO:0000075	cell cycle checkpoint	43937	216/18670	2.84341e-05	0.000144803	5.54272e-05	BUB1/BUB1B/CENPF/TTK	4
BP	GO:0051231	spindle elongation	43877	10/18670	3.08618e-05	0.000151553	5.80109e-05	RACGAP1/KIF4A	2
BP	GO:0051255	spindle midzone assembly	43877	10/18670	3.08618e-05	0.000151553	5.80109e-05	RACGAP1/KIF4A	2
BP	GO:0000086	G2/M transition of mitotic cell cycle	43937	247/18670	4.80154e-05	0.000231272	8.85251e-05	KIF14/CENPF/TPX2/PLK4	4
BP	GO:1901991	negative regulation of mitotic cell cycle phase transition	43937	248/18670	4.87773e-05	0.000231272	8.85251e-05	BUB1/BUB1B/CENPF/TTK	4
BP	GO:0006890	retrograde vesicle-mediated transport, Golgi to ER	43906	86/18670	5.06038e-05	0.000235865	9.02833e-05	RACGAP1/KIF15/KIF4A	3
BP	GO:0044839	cell cycle G2/M phase transition	43937	266/18670	6.40635e-05	0.000293052	0.000112173	KIF14/CENPF/TPX2/PLK4	4
BP	GO:1901988	negative regulation of cell cycle phase transition	43937	267/18670	6.50042e-05	0.000293052	0.000112173	BUB1/BUB1B/CENPF/TTK	4
BP	GO:0019886	antigen processing and presentation of exogenous peptide antigen via MHC class II	43906	98/18670	7.47362e-05	0.000331491	0.000126887	RACGAP1/KIF15/KIF4A	3
BP	GO:0002495	antigen processing and presentation of peptide antigen via MHC class II	43906	101/18670	8.17593e-05	0.000356886	0.000136607	RACGAP1/KIF15/KIF4A	3
BP	GO:0002504	antigen processing and presentation of peptide or polysaccharide antigen via MHC class II	43906	102/18670	8.41928e-05	0.000361766	0.000138475	RACGAP1/KIF15/KIF4A	3
BP	GO:0051225	spindle assembly	43906	108/18670	9.9794e-05	0.000422205	0.00016161	RACGAP1/TPX2/KIF4A	3
BP	GO:0045930	negative regulation of mitotic cell cycle	43937	338/18670	0.000161681	0.000673671	0.000257865	BUB1/BUB1B/CENPF/TTK	4
BP	GO:0033044	regulation of chromosome organization	43937	342/18670	0.000169156	0.000694297	0.00026576	BUB1/BUB1B/CENPF/TTK	4
BP	GO:0051307	meiotic chromosome separation	43877	25/18670	0.000204208	0.000825842	0.000316112	NCAPH/TTK	2
BP	GO:0010948	negative regulation of cell cycle process	43937	361/18670	0.000208131	0.000829508	0.000317515	BUB1/BUB1B/CENPF/TTK	4
BP	GO:0010639	negative regulation of organelle organization	43937	395/18670	0.000293536	0.00115318	0.000441408	BUB1/BUB1B/CENPF/TTK	4
BP	GO:0007143	female meiotic nuclear division	43877	31/18670	0.000315575	0.0012223	0.000467865	NCAPH/TTK	2
BP	GO:0051302	regulation of cell division	43906	168/18670	0.000367703	0.00140442	0.000537578	KIF14/RACGAP1/KIF18B	3
BP	GO:0000910	cytokinesis	43906	171/18670	0.00038727	0.00145889	0.000558428	KIF14/RACGAP1/KIF4A	3
BP	GO:0002478	antigen processing and presentation of exogenous peptide antigen	43906	175/18670	0.000414388	0.00153995	0.000589456	RACGAP1/KIF15/KIF4A	3
BP	GO:0019884	antigen processing and presentation of exogenous antigen	43906	182/18670	0.000464735	0.00170403	0.00065226	RACGAP1/KIF15/KIF4A	3
BP	GO:0048002	antigen processing and presentation of peptide antigen	43906	189/18670	0.000518864	0.00187747	0.000718649	RACGAP1/KIF15/KIF4A	3
BP	GO:0032467	positive regulation of cytokinesis	43877	40/18670	0.000526976	0.00188206	0.000720405	KIF14/RACGAP1	2
BP	GO:0019882	antigen processing and presentation	43906	226/18670	0.000872417	0.00307583	0.00117735	RACGAP1/KIF15/KIF4A	3
BP	GO:0051310	metaphase plate congression	43877	57/18670	0.00106916	0.00372174	0.00142459	KIF14/CENPF	2
BP	GO:0000281	mitotic cytokinesis	43877	73/18670	0.00174648	0.00600352	0.002298	RACGAP1/KIF4A	2
BP	GO:0051303	establishment of chromosome localization	43877	75/18670	0.00184233	0.00625482	0.00239419	KIF14/CENPF	2
BP	GO:0050000	chromosome localization	43877	76/18670	0.00189118	0.00634236	0.0024277	KIF14/CENPF	2
BP	GO:0090068	positive regulation of cell cycle process	43906	298/18670	0.00193234	0.00640233	0.00245065	KIF14/RACGAP1/PLK4	3
BP	GO:0051781	positive regulation of cell division	43877	87/18670	0.00246883	0.00808246	0.00309377	KIF14/RACGAP1	2
BP	GO:0032465	regulation of cytokinesis	43877	89/18670	0.00258174	0.00835268	0.0031972	KIF14/RACGAP1	2
BP	GO:0051056	regulation of small GTPase mediated signal transduction	43906	338/18670	0.00276446	0.00883983	0.00338367	KIF14/RACGAP1/ARHGAP11A	3
BP	GO:0061640	cytoskeleton-dependent cytokinesis	43877	100/18670	0.00324557	0.010259	0.00392688	RACGAP1/KIF4A	2
BP	GO:0048193	Golgi vesicle transport	43906	368/18670	0.00351476	0.0109836	0.00420426	RACGAP1/KIF15/KIF4A	3
BP	GO:0045787	positive regulation of cell cycle	43906	389/18670	0.00410787	0.0126929	0.00485851	KIF14/RACGAP1/PLK4	3
BP	GO:0007098	centrosome cycle	43877	124/18670	0.00494064	0.0150964	0.00577852	PLK4/XRCC2	2
BP	GO:0031023	microtubule organizing center organization	43877	133/18670	0.00566151	0.017109	0.00654889	PLK4/XRCC2	2
BP	GO:0000724	double-strand break repair via homologous recombination	43877	134/18670	0.00574443	0.0171709	0.00657257	RAD54L/XRCC2	2
BP	GO:0000725	recombinational repair	43877	135/18670	0.00582791	0.0172331	0.00659639	RAD54L/XRCC2	2
BP	GO:0007292	female gamete generation	43877	136/18670	0.00591194	0.0172956	0.00662032	NCAPH/TTK	2
BP	GO:0010212	response to ionizing radiation	43877	147/18670	0.006873	0.0194853	0.00745849	RAD54L/XRCC2	2
BP	GO:0043524	negative regulation of neuron apoptotic process	43877	147/18670	0.006873	0.0194853	0.00745849	KIF14/XRCC2	2
BP	GO:0061351	neural precursor cell proliferation	43877	147/18670	0.006873	0.0194853	0.00745849	KIF14/RACGAP1	2
BP	GO:0045835	negative regulation of meiotic nuclear division	43846	11/18670	0.0093891	0.0260808	0.0099831	TTK	1
BP	GO:0046607	positive regulation of centrosome cycle	43846	11/18670	0.0093891	0.0260808	0.0099831	PLK4	1
BP	GO:0051988	regulation of attachment of spindle microtubules to kinetochore	43846	12/18670	0.0102385	0.0278772	0.0106707	RACGAP1	1
BP	GO:0060707	trophoblast giant cell differentiation	43846	12/18670	0.0102385	0.0278772	0.0106707	PLK4	1
BP	GO:0070507	regulation of microtubule cytoskeleton organization	43877	186/18670	0.0108075	0.0291377	0.0111532	TPX2/PLK4	2
BP	GO:0021681	cerebellar granular layer development	43846	13/18670	0.0110873	0.0293174	0.011222	KIF14	1
BP	GO:0033623	regulation of integrin activation	43846	13/18670	0.0110873	0.0293174	0.011222	KIF14	1
BP	GO:0021692	cerebellar Purkinje cell layer morphogenesis	43846	14/18670	0.0119354	0.0312593	0.0119653	KIF14	1
BP	GO:0032486	Rap protein signal transduction	43846	15/18670	0.0127828	0.0331629	0.0126939	KIF14	1
BP	GO:1901215	negative regulation of neuron death	43877	208/18670	0.0133757	0.0340737	0.0130426	KIF14/XRCC2	2
BP	GO:0043523	regulation of neuron apoptotic process	43877	210/18670	0.0136212	0.0340737	0.0130426	KIF14/XRCC2	2
BP	GO:0051382	kinetochore assembly	43846	16/18670	0.0136295	0.0340737	0.0130426	CENPF	1
BP	GO:0051447	negative regulation of meiotic cell cycle	43846	16/18670	0.0136295	0.0340737	0.0130426	TTK	1
BP	GO:0007076	mitotic chromosome condensation	43846	17/18670	0.0144755	0.0346154	0.0132499	NCAPH	1
BP	GO:0008272	sulfate transport	43846	17/18670	0.0144755	0.0346154	0.0132499	RACGAP1	1
BP	GO:0008340	determination of adult lifespan	43846	17/18670	0.0144755	0.0346154	0.0132499	RAD54L	1
BP	GO:0034501	protein localization to kinetochore	43846	17/18670	0.0144755	0.0346154	0.0132499	TTK	1
BP	GO:0048532	anatomical structure arrangement	43846	17/18670	0.0144755	0.0346154	0.0132499	KIF14	1
BP	GO:0032886	regulation of microtubule-based process	43877	218/18670	0.0146231	0.0346667	0.0132696	TPX2/PLK4	2
BP	GO:0051402	neuron apoptotic process	43877	239/18670	0.0174005	0.0408985	0.0156549	KIF14/XRCC2	2
BP	GO:0051383	kinetochore organization	43846	21/18670	0.0178529	0.0409128	0.0156604	CENPF	1
BP	GO:0071459	protein localization to chromosome, centromeric region	43846	21/18670	0.0178529	0.0409128	0.0156604	TTK	1
BP	GO:2000269	regulation of fibroblast apoptotic process	43846	21/18670	0.0178529	0.0409128	0.0156604	XRCC2	1
BP	GO:0006302	double-strand break repair	43877	248/18670	0.0186548	0.0414618	0.0158706	RAD54L/XRCC2	2
BP	GO:0007063	regulation of sister chromatid cohesion	43846	22/18670	0.0186955	0.0414618	0.0158706	BUB1	1
BP	GO:0033622	integrin activation	43846	22/18670	0.0186955	0.0414618	0.0158706	KIF14	1
BP	GO:0046599	regulation of centriole replication	43846	22/18670	0.0186955	0.0414618	0.0158706	PLK4	1
BP	GO:1903429	regulation of cell maturation	43846	23/18670	0.0195375	0.0429824	0.0164526	KIF14	1
BP	GO:0044346	fibroblast apoptotic process	43846	24/18670	0.0203788	0.0444774	0.0170249	XRCC2	1
BP	GO:0021680	cerebellar Purkinje cell layer development	43846	25/18670	0.0212194	0.0459474	0.0175875	KIF14	1
BP	GO:0021591	ventricular system development	43846	26/18670	0.0220593	0.0470256	0.0180002	CENPF	1
BP	GO:0060706	cell differentiation involved in embryonic placenta development	43846	26/18670	0.0220593	0.0470256	0.0180002	PLK4	1
CC	GO:0005819	spindle	44090	347/19717	1.49939e-12	9.14626e-11	3.31443e-11	BUB1B/KIF14/RACGAP1/KIF15/CENPF/TPX2/KIF18B/KIF4A/TTK	9
CC	GO:0000776	kinetochore	43967	135/19717	5.74278e-08	1.75155e-06	6.34728e-07	BUB1/BUB1B/CENPF/TTK/SGO2	5
CC	GO:0005871	kinesin complex	43937	55/19717	9.61792e-08	1.95564e-06	7.08689e-07	KIF14/KIF15/KIF18B/KIF4A	4
CC	GO:0000940	condensed chromosome outer kinetochore	43906	14/19717	1.58716e-07	2.42042e-06	8.77115e-07	BUB1/BUB1B/CENPF	3
CC	GO:0000775	chromosome, centromeric region	43967	193/19717	3.41446e-07	4.16564e-06	1.50955e-06	BUB1/BUB1B/CENPF/TTK/SGO2	5
CC	GO:0005874	microtubule	43998	416/19717	5.6968e-07	5.79175e-06	2.09882e-06	KIF14/RACGAP1/KIF15/TPX2/KIF18B/KIF4A	6
CC	GO:0000793	condensed chromosome	43967	223/19717	6.98287e-07	6.08507e-06	2.20512e-06	BUB1/BUB1B/NCAPH/CENPF/SGO2	5
CC	GO:0000777	condensed chromosome kinetochore	43937	105/19717	1.31556e-06	1.00311e-05	3.6351e-06	BUB1/BUB1B/CENPF/SGO2	4
CC	GO:0000779	condensed chromosome, centromeric region	43937	118/19717	2.09854e-06	1.42235e-05	5.15431e-06	BUB1/BUB1B/CENPF/SGO2	4
CC	GO:0051233	spindle midzone	43906	34/19717	2.58353e-06	1.57595e-05	5.71096e-06	KIF14/RACGAP1/KIF18B	3
CC	GO:0005875	microtubule associated complex	43937	152/19717	5.74882e-06	3.18798e-05	1.15527e-05	KIF14/KIF15/KIF18B/KIF4A	4
CC	GO:0098687	chromosomal region	43967	349/19717	6.28172e-06	3.19321e-05	1.15716e-05	BUB1/BUB1B/CENPF/TTK/SGO2	5
CC	GO:0030496	midbody	43937	173/19717	9.59495e-06	4.50225e-05	1.63153e-05	KIF14/RACGAP1/CENPF/KIF4A	4
CC	GO:0000778	condensed nuclear chromosome kinetochore	43877	15/19717	6.4427e-05	0.000266668	9.66355e-05	BUB1/BUB1B	2
CC	GO:0000794	condensed nuclear chromosome	43906	99/19717	6.55741e-05	0.000266668	9.66355e-05	BUB1/BUB1B/NCAPH	3
CC	GO:0072686	mitotic spindle	43906	109/19717	8.7334e-05	0.000332961	0.000120659	RACGAP1/TPX2/KIF18B	3
CC	GO:0000780	condensed nuclear chromosome, centromeric region	43877	26/19717	0.000198381	0.000711839	0.000257957	BUB1/BUB1B	2
CC	GO:0090543	Flemming body	43877	28/19717	0.000230514	0.000781187	0.000283088	KIF14/RACGAP1	2
CC	GO:0032154	cleavage furrow	43877	55/19717	0.000894097	0.00287052	0.00104022	RACGAP1/PLK4	2
CC	GO:0005876	spindle microtubule	43877	59/19717	0.00102822	0.00298674	0.00108234	KIF18B/KIF4A	2
CC	GO:0045171	intercellular bridge	43877	59/19717	0.00102822	0.00298674	0.00108234	TPX2/KIF4A	2
CC	GO:0032155	cell division site part	43877	63/19717	0.00117143	0.00324806	0.00117704	RACGAP1/PLK4	2
CC	GO:0032153	cell division site	43877	68/19717	0.00136314	0.0036153	0.00131012	RACGAP1/PLK4	2
CC	GO:0016363	nuclear matrix	43877	109/19717	0.00345456	0.00878034	0.00318183	CENPF/KIF4A	2
CC	GO:0034399	nuclear periphery	43877	131/19717	0.00494589	0.012068	0.00437321	CENPF/KIF4A	2
CC	GO:0000922	spindle pole	43877	164/19717	0.00764358	0.017933	0.00649859	CENPF/TPX2	2
CC	GO:0000235	astral microtubule	43846	11/19717	0.00889242	0.0193728	0.00702033	KIF18B	1
CC	GO:0005818	aster	43846	11/19717	0.00889242	0.0193728	0.00702033	KIF18B	1
CC	GO:0001741	XY body	43846	13/19717	0.0105012	0.0213525	0.00773776	PLK4	1
CC	GO:1990023	mitotic spindle midzone	43846	13/19717	0.0105012	0.0213525	0.00773776	KIF18B	1
CC	GO:0032838	plasma membrane bounded cell projection cytoplasm	43877	208/19717	0.0120583	0.0230801	0.00836381	CENPF/KIF4A	2
CC	GO:0045120	pronucleus	43846	15/19717	0.0121076	0.0230801	0.00836381	CENPF	1
CC	GO:0008278	cohesin complex	43846	16/19717	0.0129099	0.0238637	0.00864777	SGO2	1
CC	GO:0035371	microtubule plus-end	43846	20/19717	0.0161128	0.0289083	0.0104758	KIF18B	1
CC	GO:0005680	anaphase-promoting complex	43846	21/19717	0.0169121	0.0294753	0.0106813	BUB1B	1
CC	GO:1990752	microtubule end	43846	29/19717	0.0232839	0.0394533	0.0142972	KIF18B	1
CC	GO:0000803	sex chromosome	43846	30/19717	0.0240777	0.0396956	0.014385	PLK4	1
MF	GO:0016887	ATPase activity	43998	384/17697	6.68782e-07	1.35796e-05	3.46528e-06	KIF14/KIF15/RAD54L/KIF18B/KIF4A/XRCC2	6
MF	GO:0003777	microtubule motor activity	43937	84/17697	8.23003e-07	1.35796e-05	3.46528e-06	KIF14/KIF15/KIF18B/KIF4A	4
MF	GO:0008017	microtubule binding	43967	246/17697	1.92079e-06	2.11287e-05	5.39169e-06	KIF14/RACGAP1/KIF15/KIF18B/KIF4A	5
MF	GO:0003774	motor activity	43937	136/17697	5.6531e-06	4.6638e-05	1.19013e-05	KIF14/KIF15/KIF18B/KIF4A	4
MF	GO:0015631	tubulin binding	43967	336/17697	8.80703e-06	5.81264e-05	1.48329e-05	KIF14/RACGAP1/KIF15/KIF18B/KIF4A	5
MF	GO:0042623	ATPase activity, coupled	43937	284/17697	0.000101499	0.000558242	0.000142454	KIF14/RAD54L/KIF18B/XRCC2	4
MF	GO:0008574	ATP-dependent microtubule motor activity, plus-end-directed	43877	26/17697	0.000245936	0.00115941	0.000295863	KIF14/KIF18B	2
MF	GO:0004674	protein serine/threonine kinase activity	43937	439/17697	0.000536366	0.00221251	0.000564596	BUB1/BUB1B/TTK/PLK4	4
MF	GO:1990939	ATP-dependent microtubule motor activity	43877	44/17697	0.000709102	0.00260004	0.000663487	KIF14/KIF18B	2
MF	GO:0008094	DNA-dependent ATPase activity	43877	69/17697	0.0017355	0.00572715	0.00146147	RAD54L/XRCC2	2
MF	GO:0060589	nucleoside-triphosphatase regulator activity	43906	344/17697	0.00337839	0.0101352	0.00258633	NCAPH/RACGAP1/ARHGAP11A	3
MF	GO:0097617	annealing activity	43846	13/17697	0.0116938	0.032158	0.00820618	RAD54L	1
MF	GO:0000400	four-way junction DNA binding	43846	16/17697	0.0143741	0.0364881	0.00931116	XRCC2	1
MF	GO:0070840	dynein complex binding	43846	21/17697	0.0188261	0.0443759	0.011324	CENPF	1
MF	GO:0000217	DNA secondary structure binding	43846	24/17697	0.0214883	0.0451504	0.0115216	XRCC2	1
MF	GO:0001671	ATPase activator activity	43846	25/17697	0.0223742	0.0451504	0.0115216	NCAPH	1
MF	GO:0043015	gamma-tubulin binding	43846	26/17697	0.0232593	0.0451504	0.0115216	RACGAP1	1
MF	GO:0005096	GTPase activator activity	43877	273/17697	0.0246748	0.0452371	0.0115438	RACGAP1/ARHGAP11A	2
