# Supplementary material for: Prognostic Prediction Using a Stemness Index-Related Signature in a Cohort of Gastric Cancer
Source: Front Mol Biosci. 2020 Sep 4;7:570702. doi: 10.3389/fmolb.2020.570702 (PMC7504590; doi:10.3389/fmolb.2020.570702)
Supplement: Supplementary file 5 [file Table_3.XLSX]

## Sheet: Sheet1
ID	Description	GeneRatio	BgRatio	pvalue	p.adjust	qvalue	geneID	Count
hsa04110	Cell cycle	43896	124/8017	6.98257e-05	0.000418954	0.000294003	BUB1/BUB1B/TTK	3
hsa03440	Homologous recombination	43867	41/8017	0.000377854	0.00113356	0.000795482	RAD54L/XRCC2	2
